# Supplementary material for: Lysine-specific demethylase 1 controls key OSCC preneoplasia inducer STAT3 through CDK7 phosphorylation during oncogenic progression and immunosuppression
Source: Int J Oral Sci. 2025 Apr 17;17:31. doi: 10.1038/s41368-025-00363-x (PMC12006301; doi:10.1038/s41368-025-00363-x)
Supplement: Supplementary file 7 — Supplementary Tables [file 41368_2025_363_MOESM7_ESM.xlsx]

## Sheet: Table S1
Table S1: EdgeR based differential gene expression analysis of HNSCC patient samples with TCGA-HNSC data
Ens ID	logFC	logCPM	LR	PValue	FDR	gene_name	gene_type
ENSG00000046774	9.35173	1.72658	34.4348	4.40776e-09	1.63659e-08	MAGEC2	protein_coding
ENSG00000162344	8.47745	2.65794	50.1495	1.4247e-12	8.24543e-12	FGF19	protein_coding
ENSG00000124260	8.17004	1.86443	39.1596	3.9053e-10	1.66947e-09	MAGEA10	protein_coding
ENSG00000106410	8.09691	0.888774	26.8853	2.15891e-07	6.38197e-07	NOBOX	protein_coding
ENSG00000165643	7.92353	2.09302	39.1989	3.8276e-10	1.63871e-09	SOHLH1	protein_coding
ENSG00000176566	7.78437	-0.836376	14.0037	0.000182453	0.000357742	DCAF4L2	protein_coding
ENSG00000099399	7.70531	2.19099	36.8652	1.26583e-09	5.04206e-09	MAGEB2	protein_coding
ENSG00000125816	7.43019	-1.08352	22.2319	2.41623e-06	6.20142e-06	NKX2-4	protein_coding
ENSG00000198681	7.23353	2.55359	28.567	9.05119e-08	2.81219e-07	MAGEA1	protein_coding
ENSG00000214107	7.23076	-1.28758	14.4433	0.000144442	0.000287069	MAGEB1	protein_coding
ENSG00000257636	7.20867	0.0469767	94.8356	2.06869e-22	3.45561e-21	G2E3-AS1	lncRNA
ENSG00000214897	7.19788	1.00931	30.9489	2.64911e-08	8.82442e-08	PNMA6E	protein_coding
ENSG00000267978	7.18046	-0.270782	31.4049	2.0945e-08	7.10163e-08	MAGEA9B	protein_coding
ENSG00000249196	7.1457	-0.621352	28.8243	7.925e-08	2.4792e-07	TMEM132D-AS1	lncRNA
ENSG00000104327	7.06277	4.91167	78.6147	7.54872e-19	8.90514e-18	CALB1	protein_coding
ENSG00000187690	7.03263	0.375231	22.5808	2.0149e-06	5.22676e-06	EZHIP	protein_coding
ENSG00000136931	6.95054	2.59611	52.8761	3.55258e-13	2.20816e-12	NR5A1	protein_coding
ENSG00000286058	6.81482	-0.771192	58.0698	2.52979e-14	1.79099e-13	AC018865.2	lncRNA
ENSG00000185247	6.78394	2.92374	52.4701	4.36839e-13	2.68664e-12	MAGEA11	protein_coding
ENSG00000137948	6.78253	0.711616	36.9751	1.19649e-09	4.78428e-09	BRDT	protein_coding
ENSG00000239620	6.76635	0.0861717	81.2257	2.0136e-19	2.52733e-18	PRR20G	protein_coding
ENSG00000261122	6.7373	-0.113837	30.3441	3.61802e-08	1.18321e-07	LINC02167	lncRNA
ENSG00000197172	6.69896	4.14488	46.5088	9.12065e-12	4.8047e-11	MAGEA6	protein_coding
ENSG00000253898	6.69441	-1.65069	35.6633	2.34547e-09	9.03429e-09	LINC01419	lncRNA
ENSG00000186895	6.66423	1.00767	14.4055	0.000147368	0.000292449	FGF3	protein_coding
ENSG00000224960	6.6088	-2.07794	24.1982	8.69127e-07	2.37198e-06	PPP4R3C	protein_coding
ENSG00000276399	6.57391	-1.91423	24.144	8.9392e-07	2.43338e-06	FLJ36000	lncRNA
ENSG00000164438	6.55716	-0.0581853	33.3177	7.8266e-09	2.82268e-08	TLX3	protein_coding
ENSG00000187772	6.53155	-0.823794	31.0675	2.49213e-08	8.33932e-08	LIN28B	protein_coding
ENSG00000261146	6.52066	-2.13386	14.8149	0.000118597	0.000238746	AC007159.1	lncRNA
ENSG00000272620	6.50167	4.07977	97.3172	5.90652e-23	1.04248e-21	AFAP1-AS1	lncRNA
ENSG00000250874	6.48754	-1.07575	107.121	4.18775e-25	8.82023e-24	AC010595.1	lncRNA
ENSG00000249550	6.47732	1.65843	78.8047	6.85634e-19	8.13047e-18	LINC01234	lncRNA
ENSG00000170689	6.4366	1.55458	115.466	6.22185e-27	1.5381e-25	HOXB9	protein_coding
ENSG00000137745	6.37621	7.58155	98.1292	3.91958e-23	7.04349e-22	MMP13	protein_coding
ENSG00000159217	6.35955	3.41605	103.598	2.47884e-24	4.9034e-23	IGF2BP1	protein_coding
ENSG00000147381	6.27899	5.46119	44.3926	2.68695e-11	1.33108e-10	MAGEA4	protein_coding
ENSG00000227674	6.27891	-0.744622	47.7912	4.74109e-12	2.58366e-11	LINC00355	lncRNA
ENSG00000261780	6.15757	1.68018	44.1747	3.00338e-11	1.48236e-10	LINC02582	lncRNA
ENSG00000163530	6.14584	-1.1301	28.8113	7.97832e-08	2.49554e-07	DPPA2	protein_coding
ENSG00000121853	6.1174	-1.45644	21.761	3.08808e-06	7.82086e-06	GHSR	protein_coding
ENSG00000223812	6.10437	0.954173	50.4841	1.20136e-12	7.01889e-12	AC073365.1	lncRNA
ENSG00000155495	6.08988	1.69108	17.3606	3.09165e-05	6.78791e-05	MAGEC1	protein_coding
ENSG00000229967	6.07238	-0.646279	37.8374	7.68918e-10	3.1538e-09	MAGEA4-AS1	lncRNA
ENSG00000248131	6.05315	-2.31237	24.9223	5.96888e-07	1.66258e-06	LINC01194	lncRNA
ENSG00000231431	6.02761	-1.68827	41.0836	1.45855e-10	6.57458e-10	FAR2P4	transcribed_unprocessed_pseudogene
ENSG00000123584	6.00768	-1.99429	17.7977	2.4568e-05	5.47216e-05	MAGEA9	protein_coding
ENSG00000107159	5.99299	5.0413	170.338	6.24305e-39	3.77034e-37	CA9	protein_coding
ENSG00000180178	5.98825	-1.40486	50.0908	1.46794e-12	8.47628e-12	FAR2P1	transcribed_unprocessed_pseudogene
ENSG00000213401	5.97247	2.44985	27.2596	1.77893e-07	5.30905e-07	MAGEA12	protein_coding
ENSG00000179059	5.96947	0.858292	48.2629	3.72741e-12	2.05885e-11	ZFP42	protein_coding
ENSG00000185686	5.96641	4.13643	72.9906	1.30268e-17	1.34571e-16	PRAME	protein_coding
ENSG00000230838	5.96131	0.466382	120.897	4.0242e-28	1.09205e-26	LINC01614	lncRNA
ENSG00000163283	5.95071	-0.841521	72.9684	1.31743e-17	1.36033e-16	ALPP	protein_coding
ENSG00000221867	5.92213	4.23476	39.4049	3.44439e-10	1.48302e-09	MAGEA3	protein_coding
ENSG00000102195	5.91494	1.42118	46.3949	9.66664e-12	5.07354e-11	GPR50	protein_coding
ENSG00000261649	5.90608	-0.427504	41.6258	1.10524e-10	5.06932e-10	GOLGA6L7	protein_coding
ENSG00000224141	5.86541	-1.75931	23.1431	1.50379e-06	3.97473e-06	MIR548XHG	lncRNA
ENSG00000197651	5.85969	-2.06463	10.9244	0.000949069	0.00167546	CCER1	protein_coding
ENSG00000220248	5.82024	-1.6834	21.0579	4.45606e-06	1.09967e-05	ZNF402P	processed_pseudogene
ENSG00000205777	5.81288	-2.19066	13.9085	0.000191932	0.000375195	GAGE1	protein_coding
ENSG00000263711	5.80642	-0.00114526	32.5925	1.13654e-08	3.99519e-08	LINC02864	lncRNA
ENSG00000214888	5.80123	-1.54335	34.2845	4.76168e-09	1.76225e-08	AL772337.1	transcribed_unprocessed_pseudogene
ENSG00000286042	5.80076	3.48634	101.208	8.28072e-24	1.56591e-22	LCAL1	lncRNA
ENSG00000230936	5.75492	-0.513318	37.7882	7.88561e-10	3.22855e-09	AC073347.1	processed_pseudogene
ENSG00000130720	5.74261	2.96344	78.8274	6.7781e-19	8.05447e-18	FIBCD1	protein_coding
ENSG00000279516	5.72336	-2.78032	27.0136	2.02026e-07	5.99626e-07	FAM230C	lncRNA
ENSG00000198883	5.7226	2.74024	38.0404	6.92962e-10	2.85822e-09	PNMA5	protein_coding
ENSG00000265843	5.67051	-2.46107	8.64654	0.00327683	0.00532679	LINC01029	lncRNA
ENSG00000240280	5.66912	1.05112	70.1251	5.56614e-17	5.40196e-16	TCAM1P	transcribed_unitary_pseudogene
ENSG00000235385	5.66696	1.07327	91.2937	1.23852e-21	1.93672e-20	LINC02154	lncRNA
ENSG00000288062	5.6641	2.28969	70.966	3.63426e-17	3.59604e-16	AL136981.3	lncRNA
ENSG00000173157	5.6182	0.0981473	97.2389	6.14463e-23	1.08282e-21	ADAMTS20	protein_coding
ENSG00000270816	5.61204	-1.55173	19.8846	8.22608e-06	1.95553e-05	LINC00221	lncRNA
ENSG00000228509	5.59052	3.4073	123.37	1.15755e-28	3.24569e-27	AC006460.1	lncRNA
ENSG00000196593	5.58438	-0.54264	35.3461	2.76015e-09	1.05388e-08	ANKRD20A19P	transcribed_unprocessed_pseudogene
ENSG00000174667	5.5838	-1.69723	18.0482	2.15383e-05	4.83328e-05	OR7D4	protein_coding
ENSG00000123500	5.53888	5.0926	136.901	1.26722e-31	4.44561e-30	COL10A1	protein_coding
ENSG00000174948	5.52244	-0.902881	30.0842	4.13688e-08	1.34354e-07	GPR149	protein_coding
ENSG00000181433	5.51469	0.449539	21.4442	3.64279e-06	9.12052e-06	SAGE1	protein_coding
ENSG00000176746	5.49382	-2.07581	32.7351	1.05613e-08	3.72863e-08	MAGEB6	protein_coding
ENSG00000117148	5.46953	1.16016	51.5166	7.09956e-13	4.25712e-12	ACTL8	protein_coding
ENSG00000168875	5.41819	0.817059	13.1466	0.000288049	0.000548279	SOX14	protein_coding
ENSG00000184735	5.41272	-2.02175	15.4121	8.64317e-05	0.000177622	DDX53	protein_coding
ENSG00000166049	5.39627	-1.3712	17.5053	2.86505e-05	6.32088e-05	PASD1	protein_coding
ENSG00000156269	5.38595	-1.3982	20.0242	7.64663e-06	1.82742e-05	NAA11	protein_coding
ENSG00000287424	5.36238	-1.53643	48.579	3.17255e-12	1.77041e-11	AC080079.2	lncRNA
ENSG00000218819	5.35981	-1.43029	16.6657	4.458e-05	9.55741e-05	TDRD15	protein_coding
ENSG00000287530	5.34628	0.0885201	48.3911	3.49145e-12	1.93556e-11	AL445985.2	lncRNA
ENSG00000238125	5.34201	0.926882	126.091	2.93716e-29	8.63995e-28	SLC9A3P2	processed_pseudogene
ENSG00000234722	5.33062	0.124794	33.3391	7.74115e-09	2.79364e-08	LINC01287	lncRNA
ENSG00000232023	5.3174	-0.617903	47.8377	4.62997e-12	2.52431e-11	LINC01807	lncRNA
ENSG00000122133	5.30902	0.90774	99.3371	2.12986e-23	3.93928e-22	PAEP	protein_coding
ENSG00000184502	5.30284	1.23345	112.467	2.82295e-26	6.56517e-25	GAST	protein_coding
ENSG00000261761	5.29728	-2.3946	21.4738	3.58697e-06	8.9933e-06	LINC02616	lncRNA
ENSG00000170178	5.29675	-2.05136	120.464	5.00549e-28	1.3471e-26	HOXD12	protein_coding
ENSG00000282815	5.29555	-2.16202	12.7809	0.000350184	0.000658978	TEX13C	protein_coding
ENSG00000267013	5.29354	0.422316	124.601	6.22237e-29	1.78427e-27	LINC01929	lncRNA
ENSG00000099953	5.28408	7.50377	162.262	3.62693e-37	1.93845e-35	MMP11	protein_coding
ENSG00000168757	5.2385	-3.11343	9.17075	0.00245913	0.00407552	TSPY2	protein_coding
ENSG00000077935	5.22875	1.89937	69.2259	8.78066e-17	8.28848e-16	SMC1B	protein_coding
ENSG00000256151	5.21292	-0.496296	34.5875	4.07508e-09	1.51951e-08	ADGRD1-AS1	lncRNA
ENSG00000286015	5.19672	-0.969365	39.4942	3.29039e-10	1.41913e-09	CR589904.2	protein_coding
ENSG00000280002	5.18789	0.745757	35.2023	2.97177e-09	1.1275e-08	AC078925.4	TEC
ENSG00000239513	5.13904	-2.43195	11.8629	0.000572624	0.00104559	LINC01210	lncRNA
ENSG00000106031	5.13246	0.254134	98.1864	3.80792e-23	6.85908e-22	HOXA13	protein_coding
ENSG00000268964	5.11603	-1.82071	43.4883	4.26513e-11	2.06131e-10	ERVV-2	protein_coding
ENSG00000260289	5.10603	-1.2714	47.5612	5.33121e-12	2.88934e-11	AC093515.1	lncRNA
ENSG00000248370	5.10376	-1.12711	44.5676	2.45726e-11	1.22182e-10	LINC02434	lncRNA
ENSG00000266602	5.07442	-1.834	47.3717	5.87243e-12	3.16683e-11	AP005262.1	lncRNA
ENSG00000251026	5.05659	-1.62594	79.6064	4.56944e-19	5.53388e-18	LINC02163	lncRNA
ENSG00000005073	5.05107	0.460568	129.748	4.65215e-30	1.46097e-28	HOXA11	protein_coding
ENSG00000174792	5.0253	1.16139	62.3112	2.93253e-15	2.33128e-14	ODAPH	protein_coding
ENSG00000225280	5.02	-2.95958	11.3484	0.00075515	0.0013538	AL158013.1	lncRNA
ENSG00000286544	5.00106	-1.94122	44.8111	2.16987e-11	1.08675e-10	AL359502.2	lncRNA
ENSG00000127831	5.00025	-0.279899	44.7348	2.25611e-11	1.12796e-10	VIL1	protein_coding
ENSG00000113327	4.9693	-0.470358	31.0965	2.45508e-08	8.2238e-08	GABRG2	protein_coding
ENSG00000231532	4.95734	-1.48166	23.0065	1.61459e-06	4.24736e-06	LINC01249	lncRNA
ENSG00000261949	4.94698	-0.520287	35.6392	2.37462e-09	9.14036e-09	GFY	protein_coding
ENSG00000188816	4.94587	-1.28078	36.0446	1.92849e-09	7.52106e-09	HMX2	protein_coding
ENSG00000106631	4.9407	-0.793925	41.4089	1.23497e-10	5.61568e-10	MYL7	protein_coding
ENSG00000273415	4.9319	-1.39215	43.7047	3.81844e-11	1.85805e-10	LINC02725	lncRNA
ENSG00000126752	4.91068	-2.4749	33.0277	9.08557e-09	3.2408e-08	SSX1	protein_coding
ENSG00000157060	4.90741	-1.55761	23.0441	1.58324e-06	4.16973e-06	SHCBP1L	protein_coding
ENSG00000272763	4.89591	2.09291	88.9568	4.03521e-21	6.00482e-20	AC103702.2	lncRNA
ENSG00000083782	4.8772	0.366669	48.0848	4.08188e-12	2.24159e-11	EPYC	protein_coding
ENSG00000205922	4.86738	-0.462323	82.4193	1.10073e-19	1.4167e-18	ONECUT3	protein_coding
ENSG00000251350	4.86166	-2.49707	41.6233	1.10669e-10	5.07289e-10	LINC02475	lncRNA
ENSG00000089116	4.86016	1.07668	124.069	8.13476e-29	2.30938e-27	LHX5	protein_coding
ENSG00000223553	4.85838	0.400043	95.03	1.87518e-22	3.15319e-21	SMPD4P1	transcribed_unprocessed_pseudogene
ENSG00000228189	4.845	-2.2059	40.6019	1.86626e-10	8.31201e-10	LINC02843	lncRNA
ENSG00000128714	4.83323	2.38811	84.2777	4.29947e-20	5.77183e-19	HOXD13	protein_coding
ENSG00000125820	4.83298	-1.53676	24.4648	7.56807e-07	2.08104e-06	NKX2-2	protein_coding
ENSG00000159184	4.79628	1.38135	46.2974	1.01598e-11	5.30558e-11	HOXB13	protein_coding
ENSG00000100253	4.79508	-0.502125	65.1237	7.03424e-16	5.96039e-15	MIOX	protein_coding
ENSG00000143355	4.79413	0.516413	66.9492	2.78594e-16	2.47968e-15	LHX9	protein_coding
ENSG00000182545	4.7824	1.25059	85.569	2.23758e-20	3.09697e-19	RNASE10	protein_coding
ENSG00000258927	4.77512	-2.73206	31.7808	1.7259e-08	5.9155e-08	AL133467.2	lncRNA
ENSG00000203740	4.74815	-1.30256	149.111	2.71245e-34	1.15218e-32	METTL11B	protein_coding
ENSG00000233532	4.74039	0.835878	106.493	5.74872e-25	1.2008e-23	LINC00460	lncRNA
ENSG00000170965	4.73202	1.25946	133.59	6.71601e-31	2.25339e-29	PLAC1	protein_coding
ENSG00000228927	4.72885	-3.44235	8.56499	0.00342689	0.00555288	TSPY3	protein_coding
ENSG00000249500	4.72478	-2.2624	56.2748	6.30171e-14	4.2474e-13	LINC01179	lncRNA
ENSG00000182632	4.71407	-1.24515	47.3786	5.85189e-12	3.15725e-11	CCNYL2	transcribed_unprocessed_pseudogene
ENSG00000256980	4.71241	-2.54377	69.6437	7.10464e-17	6.78802e-16	KHDC1L	protein_coding
ENSG00000250497	4.71042	-2.20282	23.0113	1.61053e-06	4.23766e-06	AC007126.1	lncRNA
ENSG00000177234	4.70055	-1.34494	96.4016	9.37936e-23	1.6289e-21	LINC01561	lncRNA
ENSG00000029559	4.69487	0.825178	113.743	1.48325e-26	3.5362e-25	IBSP	protein_coding
ENSG00000277268	4.69378	-0.0319044	87.3503	9.09055e-21	1.31079e-19	LHX1-DT	lncRNA
ENSG00000149948	4.68799	5.3473	121.945	2.37287e-28	6.54856e-27	HMGA2	protein_coding
ENSG00000265933	4.65254	1.7821	63.4226	1.66792e-15	1.3582e-14	LINC00668	lncRNA
ENSG00000186075	4.65145	-2.01488	18.7387	1.49911e-05	3.43515e-05	ZPBP2	protein_coding
ENSG00000250697	4.64933	0.165974	89.5635	2.96949e-21	4.46856e-20	AC010343.3	lncRNA
ENSG00000075388	4.64292	-1.75239	13.3663	0.000256181	0.000491343	FGF4	protein_coding
ENSG00000283599	4.63528	-1.59627	54.3921	1.64222e-13	1.06131e-12	BX276092.9	protein_coding
ENSG00000164744	4.63314	-0.417853	86.4782	1.41286e-20	2.00299e-19	SUN3	protein_coding
ENSG00000164400	4.62781	1.76905	93.9896	3.17183e-22	5.21416e-21	CSF2	protein_coding
ENSG00000135248	4.62532	-1.26045	54.7392	1.37634e-13	8.95073e-13	FAM71F1	protein_coding
ENSG00000250261	4.61799	-1.88835	65.2407	6.6286e-16	5.63555e-15	CCDC74BP1	unprocessed_pseudogene
ENSG00000146857	4.61109	-0.766181	45.6613	1.40576e-11	7.1908e-11	STRA8	protein_coding
ENSG00000280081	4.60251	-2.55237	16.4042	5.11712e-05	0.000108661	LINC01667	transcribed_processed_pseudogene
ENSG00000095752	4.59313	3.08964	179.651	5.77558e-41	3.89049e-39	IL11	protein_coding
ENSG00000260597	4.59125	-2.24315	104.174	1.85297e-24	3.70725e-23	AC012531.1	lncRNA
ENSG00000105278	4.57917	1.09704	41.1562	1.40534e-10	6.34855e-10	ZFR2	protein_coding
ENSG00000060718	4.57651	5.83014	83.007	8.17633e-20	1.06559e-18	COL11A1	protein_coding
ENSG00000249199	4.57414	-1.94028	48.7372	2.92665e-12	1.64042e-11	AC026785.3	lncRNA
ENSG00000241749	4.56558	0.816332	112.618	2.61597e-26	6.12131e-25	RPSAP52	transcribed_processed_pseudogene
ENSG00000181355	4.56446	-1.20635	148.214	4.25903e-34	1.776e-32	OFCC1	transcribed_unitary_pseudogene
ENSG00000244128	4.55917	2.43235	84.0977	4.70927e-20	6.2923e-19	LINC01322	lncRNA
ENSG00000236956	4.54606	-2.97844	13.5837	0.000228153	0.000440817	NF1P8	unprocessed_pseudogene
ENSG00000162892	4.53532	3.53553	94.3298	2.67104e-22	4.41963e-21	IL24	protein_coding
ENSG00000230269	4.53522	-1.41822	15.6823	7.49211e-05	0.000155483	LINC02525	lncRNA
ENSG00000236516	4.53469	-3.08832	23.5195	1.23657e-06	3.30254e-06	KLF2P4	processed_pseudogene
ENSG00000136574	4.53319	0.363244	31.0447	2.52152e-08	8.42281e-08	GATA4	protein_coding
ENSG00000231453	4.53163	0.455671	53.5774	2.48598e-13	1.57575e-12	LINC01305	lncRNA
ENSG00000229261	4.52963	-1.75182	67.4621	2.14779e-16	1.93898e-15	AL596223.1	lncRNA
ENSG00000248685	4.52108	-3.05243	13.4678	0.000242691	0.00046728	LINC02484	lncRNA
ENSG00000251692	4.51504	-0.525295	39.1684	3.88788e-10	1.66271e-09	PTX4	protein_coding
ENSG00000164616	4.51418	-2.56705	15.7609	7.18745e-05	0.000149569	FBXL21P	transcribed_unitary_pseudogene
ENSG00000261327	4.51402	0.507312	174.921	6.23006e-40	4.02972e-38	AC134312.5	lncRNA
ENSG00000286021	4.48574	-2.01657	26.8932	2.15016e-07	6.3586e-07	LINC02822	lncRNA
ENSG00000115297	4.47645	-0.420469	88.1405	6.09653e-21	8.94662e-20	TLX2	protein_coding
ENSG00000248347	4.45932	-1.90972	68.8602	1.05696e-16	9.89507e-16	AC120036.1	unprocessed_pseudogene
ENSG00000203805	4.45602	2.19172	123.017	1.38238e-28	3.8571e-27	PLPP4	protein_coding
ENSG00000165553	4.45193	0.422473	44.39	2.69053e-11	1.33256e-10	NGB	protein_coding
ENSG00000267577	4.43729	-1.45042	65.0655	7.24484e-16	6.13199e-15	AC010327.4	lncRNA
ENSG00000185933	4.4351	-0.24402	42.6677	6.48746e-11	3.05747e-10	CALHM1	protein_coding
ENSG00000233056	4.43503	0.741856	46.503	9.14801e-12	4.818e-11	ERVH48-1	protein_coding
ENSG00000227932	4.4347	-2.67783	34.9105	3.45207e-09	1.29848e-08	SELENOOLP	transcribed_unitary_pseudogene
ENSG00000249642	4.43403	-2.53735	20.5649	5.76446e-06	1.40355e-05	AC097521.1	lncRNA
ENSG00000189212	4.41751	-0.945079	46.8088	7.82613e-12	4.15447e-11	DPY19L2P1	transcribed_unprocessed_pseudogene
ENSG00000249102	4.40957	-2.10057	70.0675	5.73092e-17	5.54533e-16	AC034223.1	lncRNA
ENSG00000168505	4.40952	-0.433157	119.111	9.9021e-28	2.60336e-26	GBX2	protein_coding
ENSG00000151962	4.40878	-1.92962	32.4522	1.22161e-08	4.27048e-08	RBM46	protein_coding
ENSG00000281566	4.39665	-2.47279	14.7736	0.000121221	0.000243533	AL157778.1	lncRNA
ENSG00000223760	4.39632	-3.03558	19.8945	8.18338e-06	1.94602e-05	MED15P9	transcribed_unprocessed_pseudogene
ENSG00000267123	4.38963	1.23745	161.277	5.95245e-37	3.12992e-35	SCAT1	lncRNA
ENSG00000260073	4.38518	-2.46619	10.8526	0.000986557	0.00173685	AC023824.1	lncRNA
ENSG00000167634	4.38512	1.52186	73.4959	1.00848e-17	1.06031e-16	NLRP7	protein_coding
ENSG00000260976	4.38363	-2.27463	171.88	2.87459e-39	1.76411e-37	LINC01633	lncRNA
ENSG00000007350	4.3537	3.11288	21.4026	3.72272e-06	9.30497e-06	TKTL1	protein_coding
ENSG00000180818	4.35216	2.50181	86.4424	1.43865e-20	2.03448e-19	HOXC10	protein_coding
ENSG00000169548	4.33797	-1.75949	30.2244	3.84841e-08	1.25477e-07	ZNF280A	protein_coding
ENSG00000148408	4.33217	2.1962	64.2291	1.1076e-15	9.19349e-15	CACNA1B	protein_coding
ENSG00000233515	4.33172	0.298441	57.4764	3.42054e-14	2.37894e-13	LINC01518	lncRNA
ENSG00000259527	4.32627	-2.11533	30.424	3.47203e-08	1.13759e-07	LINC00052	lncRNA
ENSG00000037965	4.32073	0.982506	137.749	8.26784e-32	2.93212e-30	HOXC8	protein_coding
ENSG00000230750	4.3145	-1.58677	46.5524	8.91987e-12	4.7048e-11	SDAD1P2	processed_pseudogene
ENSG00000229876	4.30615	-1.2038	35.045	3.22175e-09	1.21747e-08	CASC20	lncRNA
ENSG00000244649	4.30071	0.255438	83.7465	5.62478e-20	7.47606e-19	LINC02086	lncRNA
ENSG00000168843	4.29777	-0.110434	25.3413	4.80325e-07	1.35263e-06	FSTL5	protein_coding
ENSG00000251273	4.29261	-1.86057	38.677	5.00055e-10	2.10176e-09	LINC02228	lncRNA
ENSG00000185742	4.28577	0.529563	42.7512	6.21649e-11	2.93646e-10	C11orf87	protein_coding
ENSG00000187172	4.28098	-2.54441	14.9375	0.000111131	0.000224588	BAGE2	transcribed_unprocessed_pseudogene
ENSG00000205634	4.26377	-1.14662	85.514	2.30069e-20	3.18045e-19	LINC00898	lncRNA
ENSG00000128713	4.26286	1.32276	138.089	6.96957e-32	2.4833e-30	HOXD11	protein_coding
ENSG00000170627	4.25724	2.18726	61.9531	3.51737e-15	2.7749e-14	GTSF1	protein_coding
ENSG00000123407	4.25613	-1.12809	21.049	4.47692e-06	1.10446e-05	HOXC12	protein_coding
ENSG00000248510	4.25414	-3.02982	12.9939	0.000312501	0.000591784	LINC02267	lncRNA
ENSG00000234352	4.25029	-0.338349	45.3733	1.62838e-11	8.26828e-11	AC009264.1	lncRNA
ENSG00000277332	4.24344	-3.3348	19.7245	8.94459e-06	2.11563e-05	AC108002.2	lncRNA
ENSG00000277693	4.24162	-2.90821	23.5365	1.22569e-06	3.27579e-06	AP003900.1	lncRNA
ENSG00000283737	4.23986	-2.99185	61.7478	3.90384e-15	3.05859e-14	AL023875.1	TEC
ENSG00000228742	4.2334	1.60734	111.908	3.74361e-26	8.65326e-25	LINC02577	lncRNA
ENSG00000147246	4.23153	-0.061477	38.9188	4.41797e-10	1.87246e-09	HTR2C	protein_coding
ENSG00000187144	4.22967	-1.57493	34.1946	4.98682e-09	1.84258e-08	SPATA21	protein_coding
ENSG00000258038	4.22598	-2.76713	17.2773	3.23016e-05	7.06953e-05	LINC02327	lncRNA
ENSG00000184697	4.22206	0.0885858	43.105	5.18785e-11	2.48406e-10	CLDN6	protein_coding
ENSG00000179046	4.21956	1.1104	45.35	1.64788e-11	8.35798e-11	TRIML2	protein_coding
ENSG00000122641	4.21671	7.10463	136.816	1.32266e-31	4.62584e-30	INHBA	protein_coding
ENSG00000185615	4.21609	1.3431	44.9061	2.06711e-11	1.03711e-10	PDIA2	protein_coding
ENSG00000133124	4.21216	-0.38735	16.3224	5.34292e-05	0.00011315	IRS4	protein_coding
ENSG00000161609	4.20551	-0.99517	31.7639	1.74095e-08	5.96329e-08	KASH5	protein_coding
ENSG00000075429	4.1997	-1.47447	42.9941	5.49058e-11	2.62074e-10	CACNG5	protein_coding
ENSG00000287088	4.1968	-2.32484	33.3522	7.68908e-09	2.77572e-08	AP001066.1	lncRNA
ENSG00000228709	4.19116	-0.592242	36.1972	1.7833e-09	6.9871e-09	LINC02575	lncRNA
ENSG00000287064	4.19005	0.29123	57.5955	3.21961e-14	2.24504e-13	AL606500.1	lncRNA
ENSG00000204941	4.17038	-0.551881	49.4481	2.03693e-12	1.16291e-11	PSG5	protein_coding
ENSG00000259203	4.16947	-2.82227	17.0359	3.66807e-05	7.96667e-05	AC016044.1	lncRNA
ENSG00000240990	4.16626	-2.08403	61.3316	4.82285e-15	3.73492e-14	HOXA11-AS	lncRNA
ENSG00000251151	4.16467	-2.1605	58.6693	1.86529e-14	1.34183e-13	HOXC-AS3	lncRNA
ENSG00000182912	4.14911	0.00470631	59.2648	1.3782e-14	1.00961e-13	TSPEAR-AS2	lncRNA
ENSG00000167355	4.14092	-1.42301	21.8792	2.90369e-06	7.37599e-06	OR51B5	protein_coding
ENSG00000138829	4.14009	5.51474	94.3448	2.65082e-22	4.39256e-21	FBN2	protein_coding
ENSG00000144820	4.13547	0.211704	21.4061	3.71589e-06	9.29094e-06	ADGRG7	protein_coding
ENSG00000243321	4.13532	-1.70798	55.0904	1.15113e-13	7.56612e-13	LINC01998	lncRNA
ENSG00000112273	4.13388	-2.70004	34.9574	3.36997e-09	1.26885e-08	HDGFL1	protein_coding
ENSG00000263146	4.13349	-1.50675	16.2807	5.46173e-05	0.00011543	LINC01896	lncRNA
ENSG00000283047	4.12512	-1.45967	31.1383	2.4028e-08	8.06767e-08	FRG1FP	unprocessed_pseudogene
ENSG00000070729	4.12489	4.19313	81.6694	1.60865e-19	2.03929e-18	CNGB1	protein_coding
ENSG00000251629	4.11718	-2.0413	29.0009	7.23436e-08	2.27723e-07	LINC02241	lncRNA
ENSG00000179083	4.11676	0.136575	23.9445	9.91515e-07	2.68333e-06	FAM133A	protein_coding
ENSG00000244675	4.11579	1.66394	75.7922	3.15138e-18	3.49492e-17	AC108676.1	lncRNA
ENSG00000228630	4.11361	-0.610781	82.4308	1.09438e-19	1.41012e-18	HOTAIR	lncRNA
ENSG00000203650	4.1069	0.560756	88.2799	5.68185e-21	8.36769e-20	LINC01285	lncRNA
ENSG00000160973	4.10634	-1.22224	45.7262	1.35992e-11	6.96417e-11	FOXH1	protein_coding
ENSG00000253554	4.09748	-2.82451	26.9588	2.07836e-07	6.15987e-07	LINC01414	lncRNA
ENSG00000187689	4.08982	5.31788	44.6991	2.29763e-11	1.1467e-10	AMTN	protein_coding
ENSG00000272068	4.0872	0.68331	66.7566	3.07184e-16	2.71927e-15	AL365181.2	lncRNA
ENSG00000156510	4.08626	2.02799	77.175	1.5646e-18	1.78739e-17	HKDC1	protein_coding
ENSG00000250920	4.08192	3.66278	38.2797	6.12985e-10	2.54772e-09	AC105460.1	lncRNA
ENSG00000105464	4.07536	3.82859	149.509	2.21981e-34	9.48231e-33	GRIN2D	protein_coding
ENSG00000115386	4.07494	-2.5092	23.3402	1.35736e-06	3.61076e-06	REG1A	protein_coding
ENSG00000233441	4.07485	-1.84731	37.1468	1.0956e-09	4.40485e-09	CYP2AB1P	transcribed_unitary_pseudogene
ENSG00000250133	4.07307	-0.658491	198.81	3.7977e-45	3.3514e-43	HOXC-AS2	lncRNA
ENSG00000100985	4.06454	6.99877	131.941	1.54131e-30	5.04203e-29	MMP9	protein_coding
ENSG00000173404	4.06028	1.05589	32.8939	9.73298e-09	3.4526e-08	INSM1	protein_coding
ENSG00000249395	4.05824	3.47546	79.9443	3.85119e-19	4.70155e-18	CASC9	lncRNA
ENSG00000251138	4.05803	-1.89635	19.4049	1.05736e-05	2.47573e-05	LINC02882	lncRNA
ENSG00000204624	4.05559	0.340749	72.8434	1.4036e-17	1.44537e-16	DISP3	protein_coding
ENSG00000133863	4.05462	0.395643	27.3842	1.66785e-07	4.99259e-07	TEX15	protein_coding
ENSG00000139800	4.05306	2.03404	106.096	7.02633e-25	1.45565e-23	ZIC5	protein_coding
ENSG00000173237	4.05158	-1.76657	28.9618	7.38216e-08	2.32054e-07	C11orf86	protein_coding
ENSG00000249815	4.05156	-1.83815	26.2397	3.01562e-07	8.73865e-07	AC004704.1	lncRNA
ENSG00000145920	4.04922	1.69501	16.1389	5.88634e-05	0.000124024	CPLX2	protein_coding
ENSG00000264464	4.04921	-0.791502	41.7205	1.05297e-10	4.83837e-10	LINC02837	lncRNA
ENSG00000253868	4.04732	-2.30499	19.5269	9.91934e-06	2.33237e-05	FER1L6-AS2	lncRNA
ENSG00000204278	4.04607	-2.88522	31.0904	2.46288e-08	8.24872e-08	TMEM235	protein_coding
ENSG00000276067	4.04462	-0.507519	67.3998	2.21667e-16	2.00036e-15	SLC23A4P	transcribed_unprocessed_pseudogene
ENSG00000154646	4.03157	-1.59819	27.5371	1.54111e-07	4.62963e-07	TMPRSS15	protein_coding
ENSG00000111700	4.02904	1.59333	52.8246	3.64705e-13	2.26503e-12	SLCO1B3	protein_coding
ENSG00000250590	4.02424	-3.15259	13.2994	0.000265495	0.000507837	LINC02492	lncRNA
ENSG00000169856	4.0188	-1.99867	75.8434	3.07072e-18	3.41045e-17	ONECUT1	protein_coding
ENSG00000183770	4.01745	1.54867	84.5442	3.75729e-20	5.08295e-19	FOXL2	protein_coding
ENSG00000197757	3.99954	1.38104	160.76	7.72146e-37	4.04143e-35	HOXC6	protein_coding
ENSG00000269927	3.99543	-1.34528	63.0728	1.99205e-15	1.60947e-14	AC004817.3	lncRNA
ENSG00000228933	3.98646	-2.32928	50.279	1.33368e-12	7.74818e-12	AC107419.1	lncRNA
ENSG00000284095	3.98308	-0.660313	70.2512	5.22133e-17	5.08465e-16	AC055733.4	TEC
ENSG00000231317	3.97533	-3.29001	45.2231	1.75814e-11	8.89939e-11	AC091812.1	unprocessed_pseudogene
ENSG00000178150	3.9585	2.25211	140.611	1.95752e-32	7.20012e-31	ZNF114	protein_coding
ENSG00000253293	3.95683	1.58483	150.092	1.65505e-34	7.19126e-33	HOXA10	protein_coding
ENSG00000262406	3.95607	6.11927	125.839	3.33421e-29	9.74497e-28	MMP12	protein_coding
ENSG00000123388	3.95368	1.58242	112.494	2.78459e-26	6.48256e-25	HOXC11	protein_coding
ENSG00000116745	3.95126	1.9811	46.1721	1.08311e-11	5.63276e-11	RPE65	protein_coding
ENSG00000244215	3.94818	-2.84721	29.0119	7.19362e-08	2.26597e-07	LINC02016	lncRNA
ENSG00000251003	3.94646	1.6072	102.307	4.75508e-24	9.23751e-23	ZFPM2-AS1	lncRNA
ENSG00000218358	3.94265	-1.16577	130.133	3.83186e-30	1.20836e-28	RAET1K	transcribed_unprocessed_pseudogene
ENSG00000213468	3.94221	0.845239	121.816	2.53231e-28	6.97167e-27	FIRRE	lncRNA
ENSG00000269526	3.93247	-2.09358	32.4282	1.23678e-08	4.32018e-08	ERVV-1	protein_coding
ENSG00000107187	3.92827	-0.730932	38.958	4.33014e-10	1.83728e-09	LHX3	protein_coding
ENSG00000278041	3.92366	-2.25045	27.7741	1.36337e-07	4.12892e-07	AL133325.3	lncRNA
ENSG00000251577	3.92252	-1.98989	36.838	1.28365e-09	5.10855e-09	AC105460.2	lncRNA
ENSG00000170848	3.91167	-2.49906	34.0569	5.35226e-09	1.97026e-08	PSG6	protein_coding
ENSG00000156009	3.9101	-1.63549	30.192	3.9131e-08	1.27513e-07	MAGEA8	protein_coding
ENSG00000283178	3.89834	-0.497606	57.3229	3.6982e-14	2.56319e-13	BX119927.1	unprocessed_pseudogene
ENSG00000259672	3.89561	1.28599	45.5273	1.50525e-11	7.67559e-11	AC087612.1	lncRNA
ENSG00000120068	3.8899	-0.973001	57.7848	2.92425e-14	2.05175e-13	HOXB8	protein_coding
ENSG00000134365	3.88712	-2.82235	31.9695	1.56615e-08	5.39866e-08	CFHR4	protein_coding
ENSG00000137090	3.88543	-1.14851	39.7657	2.86332e-10	1.24698e-09	DMRT1	protein_coding
ENSG00000233854	3.88515	-0.340144	32.8834	9.78563e-09	3.46931e-08	POU6F2-AS2	lncRNA
ENSG00000257893	3.88176	-2.55053	15.2609	9.36326e-05	0.000191436	LINC02404	lncRNA
ENSG00000235979	3.87898	-1.75961	26.0604	3.30899e-07	9.53176e-07	AC004448.2	lncRNA
ENSG00000273706	3.87765	0.948411	56.2047	6.53039e-14	4.39633e-13	LHX1	protein_coding
ENSG00000234828	3.87606	-2.84084	56.0556	7.04493e-14	4.73014e-13	IQCM	protein_coding
ENSG00000180806	3.87488	0.983891	153.766	2.60472e-35	1.22783e-33	HOXC9	protein_coding
ENSG00000277128	3.87349	-2.48224	58.0287	2.58317e-14	1.82651e-13	AL589743.3	lncRNA
ENSG00000288271	3.86925	-3.32884	41.621	1.10795e-10	5.07766e-10	AL136981.4	lncRNA
ENSG00000253706	3.86687	1.5278	31.0472	2.51831e-08	8.4146e-08	AC011632.1	lncRNA
ENSG00000169213	3.86643	3.58598	63.1359	1.92928e-15	1.55932e-14	RAB3B	protein_coding
ENSG00000128710	3.86498	3.28269	143.787	3.95602e-33	1.54495e-31	HOXD10	protein_coding
ENSG00000280180	3.86277	-3.18902	9.80315	0.00174213	0.00295389	AC023824.6	TEC
ENSG00000206195	3.86025	2.06346	108.588	1.99824e-25	4.35367e-24	DUXAP8	lncRNA
ENSG00000136535	3.85873	-2.80864	29.1339	6.75435e-08	2.1341e-07	TBR1	protein_coding
ENSG00000257114	3.85699	-1.58983	96.8676	7.4121e-23	1.29715e-21	LINC02450	lncRNA
ENSG00000288555	3.85426	-2.57151	42.1726	8.35647e-11	3.89e-10	AF222685.1	lncRNA
ENSG00000043355	3.85265	3.1173	124.213	7.5658e-29	2.15323e-27	ZIC2	protein_coding
ENSG00000151025	3.84836	2.05932	86.5441	1.36658e-20	1.94221e-19	GPR158	protein_coding
ENSG00000250038	3.84755	-2.79683	25.4522	4.53483e-07	1.28244e-06	AC093791.1	lncRNA
ENSG00000124092	3.84404	1.23745	13.9376	0.000188982	0.000369743	CTCFL	protein_coding
ENSG00000224750	3.84348	-2.74212	58.3043	2.24554e-14	1.60271e-13	AL391704.1	lncRNA
ENSG00000119547	3.83331	1.00909	111.852	3.85028e-26	8.89078e-25	ONECUT2	protein_coding
ENSG00000187608	3.83316	8.15376	124.535	6.43246e-29	1.83988e-27	ISG15	protein_coding
ENSG00000148942	3.83173	0.834308	76.8027	1.88914e-18	2.13565e-17	SLC5A12	protein_coding
ENSG00000284948	3.83023	-2.18383	66.026	4.45003e-16	3.86711e-15	AC107959.4	lncRNA
ENSG00000286959	3.81975	-3.1825	28.3603	1.00708e-07	3.10568e-07	AC104383.1	lncRNA
ENSG00000255571	3.81818	3.3571	74.1376	7.28576e-18	7.7879e-17	MIR9-3HG	lncRNA
ENSG00000237636	3.81117	-2.20071	40.8801	1.61863e-10	7.26312e-10	ANKRD26P3	unprocessed_pseudogene
ENSG00000225546	3.81081	-2.86377	14.4051	0.000147404	0.000292496	LINC02476	lncRNA
ENSG00000171658	3.8057	3.90559	63.4652	1.63225e-15	1.33058e-14	NMRAL2P	transcribed_unprocessed_pseudogene
ENSG00000179546	3.8043	-0.11751	103.256	2.94487e-24	5.79005e-23	HTR1D	protein_coding
ENSG00000163286	3.80174	-1.99628	35.4741	2.58469e-09	9.90377e-09	ALPG	protein_coding
ENSG00000237716	3.79961	-3.19471	20.3013	6.61564e-06	1.59577e-05	AL136309.2	lncRNA
ENSG00000229373	3.78993	-3.26589	40.1493	2.3528e-10	1.03454e-09	LINC00452	lncRNA
ENSG00000260027	3.78798	3.26595	121.871	2.46387e-28	6.79146e-27	HOXB7	protein_coding
ENSG00000225826	3.78664	-0.958715	36.1579	1.81955e-09	7.12058e-09	LINC00626	lncRNA
ENSG00000287848	3.78625	-3.08215	42.1514	8.44741e-11	3.92993e-10	AL355303.2	lncRNA
ENSG00000146839	3.78328	0.616921	92.2572	7.61116e-22	1.21864e-20	ZAN	protein_coding
ENSG00000285980	3.78219	-2.93094	7.83979	0.00511086	0.00806907	AP003025.2	lncRNA
ENSG00000256268	3.77447	-0.218475	89.7921	2.64543e-21	4.00207e-20	LINC02454	lncRNA
ENSG00000127928	3.7728	0.910733	113.207	1.94349e-26	4.59018e-25	GNGT1	protein_coding
ENSG00000130822	3.77159	3.01079	69.827	6.47412e-17	6.23268e-16	PNCK	protein_coding
ENSG00000058085	3.77059	10.4826	150.125	1.62781e-34	7.11364e-33	LAMC2	protein_coding
ENSG00000285904	3.76986	-2.29623	45.4599	1.55794e-11	7.92829e-11	AC006452.1	lncRNA
ENSG00000256463	3.76877	0.634804	21.5162	3.50853e-06	8.80924e-06	SALL3	protein_coding
ENSG00000287390	3.76232	-2.00098	66.6257	3.28277e-16	2.89138e-15	AC006525.1	lncRNA
ENSG00000243620	3.75833	-3.28318	22.3768	2.24068e-06	5.77951e-06	AC092957.1	lncRNA
ENSG00000169436	3.75653	4.63898	67.9587	1.66952e-16	1.52842e-15	COL22A1	protein_coding
ENSG00000285543	3.75347	-2.03229	13.1583	0.000286242	0.000545003	AC022168.1	lncRNA
ENSG00000258700	3.75202	-1.83003	20.6485	5.51796e-06	1.34799e-05	LINC00871	lncRNA
ENSG00000176349	3.7459	-2.79703	33.1247	8.64348e-09	3.0928e-08	AC104129.1	lncRNA
ENSG00000103154	3.74117	-0.347562	60.3196	8.06421e-15	6.08168e-14	NECAB2	protein_coding
ENSG00000261072	3.74021	-1.77638	78.4031	8.40181e-19	9.88592e-18	AC084783.1	processed_pseudogene
ENSG00000250102	3.73627	-0.809975	25.6581	4.07584e-07	1.15839e-06	LINC02377	lncRNA
ENSG00000177359	3.73069	1.88085	60.8111	6.28222e-15	4.79175e-14	AC024940.1	transcribed_unprocessed_pseudogene
ENSG00000235890	3.72583	-0.604194	52.4963	4.31057e-13	2.65323e-12	TSPEAR-AS1	lncRNA
ENSG00000182968	3.72576	-0.129698	28.3448	1.01521e-07	3.1282e-07	SOX1	protein_coding
ENSG00000259107	3.72174	-1.91548	51.2059	8.3167e-13	4.9414e-12	LINC00911	lncRNA
ENSG00000232258	3.7161	-2.91109	31.3417	2.16377e-08	7.32127e-08	TMEM114	protein_coding
ENSG00000086717	3.71014	0.137444	136.83	1.31387e-31	4.60219e-30	PPEF1	protein_coding
ENSG00000240764	3.70604	1.87505	70.0515	5.77769e-17	5.58821e-16	PCDHGC5	protein_coding
ENSG00000114487	3.70545	-2.38895	10.3249	0.00131246	0.00226981	MORC1	protein_coding
ENSG00000244306	3.70451	0.791427	107.254	3.91526e-25	8.28463e-24	DUXAP10	transcribed_processed_pseudogene
ENSG00000112238	3.70321	-0.718399	42.1288	8.54558e-11	3.97316e-10	PRDM13	protein_coding
ENSG00000164796	3.70177	-0.847496	43.9452	3.377e-11	1.65561e-10	CSMD3	protein_coding
ENSG00000182631	3.6984	-3.33666	78.6671	7.35113e-19	8.68104e-18	RXFP3	protein_coding
ENSG00000246876	3.69115	-2.12932	32.9045	9.68002e-09	3.43562e-08	LINC02466	lncRNA
ENSG00000250337	3.69106	-0.706113	37.5879	8.73833e-10	3.55466e-09	PURPL	lncRNA
ENSG00000287229	3.69012	-2.09434	49.065	2.47613e-12	1.39823e-11	AC009731.1	lncRNA
ENSG00000253363	3.68567	-2.7212	22.7035	1.89025e-06	4.92587e-06	AC090809.1	lncRNA
ENSG00000250708	3.68246	-3.30739	27.8453	1.3141e-07	3.98661e-07	LINC02269	lncRNA
ENSG00000110203	3.67876	1.84971	51.7951	6.16061e-13	3.72549e-12	FOLR3	protein_coding
ENSG00000146197	3.6783	3.47362	46.4969	9.17615e-12	4.8317e-11	SCUBE3	protein_coding
ENSG00000105219	3.6751	0.575682	98.6246	3.05198e-23	5.55814e-22	CCNP	protein_coding
ENSG00000275016	3.67364	-2.79283	12.0724	0.000511729	0.000941346	AC015574.1	lncRNA
ENSG00000267284	3.66904	0.808325	92.1549	8.01489e-22	1.28058e-20	AC022031.2	lncRNA
ENSG00000183971	3.66663	1.4916	63.367	1.71568e-15	1.3931e-14	NPW	protein_coding
ENSG00000109511	3.6656	0.749458	37.9291	7.3364e-10	3.01616e-09	ANXA10	protein_coding
ENSG00000287944	3.65872	-2.36109	80.7521	2.5589e-19	3.1698e-18	AC027584.1	lncRNA
ENSG00000278966	3.65825	0.543441	135.189	3.00118e-31	1.03375e-29	AL031602.1	TEC
ENSG00000148848	3.65809	5.85162	126.102	2.9202e-29	8.60119e-28	ADAM12	protein_coding
ENSG00000251365	3.6555	0.283257	106.249	6.50252e-25	1.35082e-23	LINC02236	lncRNA
ENSG00000133110	3.65151	8.43204	98.2849	3.62326e-23	6.55238e-22	POSTN	protein_coding
ENSG00000226363	3.6508	0.469288	115.397	6.44118e-27	1.58907e-25	HAGLROS	lncRNA
ENSG00000087494	3.64847	7.21639	110.529	7.5053e-26	1.69022e-24	PTHLH	protein_coding
ENSG00000147889	3.64367	5.28536	58.2539	2.30381e-14	1.64224e-13	CDKN2A	protein_coding
ENSG00000249069	3.6431	-2.01002	41.1528	1.40784e-10	6.35811e-10	LINC01033	lncRNA
ENSG00000186297	3.64159	-1.07981	15.2744	9.29662e-05	0.000190107	GABRA5	protein_coding
ENSG00000255583	3.64001	-2.01822	18.7445	1.49454e-05	3.42507e-05	AC084357.3	transcribed_unprocessed_pseudogene
ENSG00000236212	3.63588	-0.68666	92.6052	6.38394e-22	1.02431e-20	AC009262.1	lncRNA
ENSG00000225210	3.63573	-0.523861	96.8455	7.49535e-23	1.31071e-21	DUXAP9	transcribed_processed_pseudogene
ENSG00000163825	3.6326	-0.302306	32.3768	1.26995e-08	4.42928e-08	RTP3	protein_coding
ENSG00000165066	3.6264	-1.90316	14.1152	0.000171949	0.000338429	NKX6-3	protein_coding
ENSG00000255622	3.62274	-1.39676	35.6517	2.35939e-09	9.08331e-09	PCDHB17P	transcribed_unprocessed_pseudogene
ENSG00000256915	3.62064	-3.05307	59.1039	1.4956e-14	1.0907e-13	AC090023.2	lncRNA
ENSG00000280356	3.61898	-1.30207	44.7272	2.26485e-11	1.13183e-10	AL021877.2	lncRNA
ENSG00000006377	3.61787	1.63179	90.8015	1.58837e-21	2.45346e-20	DLX6	protein_coding
ENSG00000166342	3.61365	-0.776135	65.3843	6.16281e-16	5.2651e-15	NETO1	protein_coding
ENSG00000171532	3.60727	-0.810734	34.6006	4.04775e-09	1.51031e-08	NEUROD2	protein_coding
ENSG00000248554	3.6053	0.731411	200.319	1.77935e-45	1.60127e-43	C5orf34-AS1	lncRNA
ENSG00000163568	3.60487	4.50087	131.27	2.16166e-30	7.00094e-29	AIM2	protein_coding
ENSG00000253642	3.6047	-2.10927	17.8019	2.45143e-05	5.46128e-05	AF279873.3	lncRNA
ENSG00000186790	3.60425	-1.6831	45.7843	1.32014e-11	6.77877e-11	FOXE3	protein_coding
ENSG00000118156	3.6018	1.63713	42.2207	8.15341e-11	3.80325e-10	ZNF541	protein_coding
ENSG00000139515	3.59892	-2.21303	31.207	2.31933e-08	7.80929e-08	PDX1	protein_coding
ENSG00000223485	3.59713	2.54772	104.961	1.24536e-24	2.52262e-23	LINC01615	lncRNA
ENSG00000196074	3.59655	3.30251	53.9166	2.09178e-13	1.33405e-12	SYCP2	protein_coding
ENSG00000225206	3.59652	-1.954	35.0125	3.27596e-09	1.23693e-08	MIR137HG	lncRNA
ENSG00000169248	3.58644	5.49104	53.3634	2.77216e-13	1.74403e-12	CXCL11	protein_coding
ENSG00000286984	3.58571	-2.62804	43.5772	4.07555e-11	1.97598e-10	AC090578.3	lncRNA
ENSG00000171483	3.57777	-3.02343	26.1144	3.21773e-07	9.28886e-07	SSX6P	transcribed_unprocessed_pseudogene
ENSG00000117407	3.56513	3.72302	149.841	1.87809e-34	8.09855e-33	ARTN	protein_coding
ENSG00000250546	3.5561	-0.792585	65.2614	6.55932e-16	5.58499e-15	AC079160.1	lncRNA
ENSG00000254126	3.55609	1.85452	21.9356	2.81955e-06	7.17027e-06	CD8B2	protein_coding
ENSG00000260757	3.55447	-2.71297	103.805	2.23223e-24	4.4465e-23	AC093520.1	lncRNA
ENSG00000287544	3.55364	-2.46182	38.4499	5.61786e-10	2.34649e-09	AC097518.2	lncRNA
ENSG00000287055	3.54423	-1.05001	100.075	1.46751e-23	2.74546e-22	AL359813.1	lncRNA
ENSG00000070748	3.54287	-0.96768	30.1422	4.01502e-08	1.30717e-07	CHAT	protein_coding
ENSG00000258791	3.54109	1.43797	83.9335	5.1169e-20	6.81694e-19	LINC00520	lncRNA
ENSG00000286062	3.54043	-2.62494	44.7123	2.28213e-11	1.13922e-10	AC092353.2	lncRNA
ENSG00000266401	3.53894	-2.81483	46.2313	1.05087e-11	5.47387e-11	AP002478.1	lncRNA
ENSG00000205628	3.53586	-1.49239	15.4806	8.3355e-05	0.000171749	LINC01446	lncRNA
ENSG00000227195	3.52952	-3.03501	21.1844	4.17136e-06	1.03367e-05	MIR663AHG	lncRNA
ENSG00000275465	3.52907	-2.48945	15.0614	0.00010407	0.000211314	AL449403.2	lncRNA
ENSG00000285517	3.52509	0.931714	131.755	1.69298e-30	5.51442e-29	AC010198.2	lncRNA
ENSG00000130829	3.52454	3.12598	110.268	8.55954e-26	1.92383e-24	DUSP9	protein_coding
ENSG00000275216	3.52091	5.27515	72.0598	2.08777e-17	2.10982e-16	AL161431.1	lncRNA
ENSG00000268223	3.52026	-3.0567	39.5055	3.27136e-10	1.41119e-09	ARL14EPL	protein_coding
ENSG00000184956	3.51981	1.41333	23.65	1.15544e-06	3.10043e-06	MUC6	protein_coding
ENSG00000189127	3.51832	-0.518012	33.2858	7.9562e-09	2.8667e-08	ANKRD34B	protein_coding
ENSG00000244578	3.51726	-2.66935	48.5578	3.20702e-12	1.78833e-11	LINC01391	lncRNA
ENSG00000279739	3.51517	-2.12141	93.4112	4.24832e-22	6.90899e-21	AC011369.2	TEC
ENSG00000092067	3.51383	-1.05048	70.1601	5.46815e-17	5.31139e-16	CEBPE	protein_coding
ENSG00000101188	3.50526	0.833929	41.6098	1.11435e-10	5.10286e-10	NTSR1	protein_coding
ENSG00000152086	3.50456	-1.32875	20.8353	5.00528e-06	1.22829e-05	TUBA3E	protein_coding
ENSG00000288074	3.50439	-3.03164	32.3298	1.30106e-08	4.53151e-08	AC026341.3	lncRNA
ENSG00000230316	3.49987	0.783335	39.3539	3.53543e-10	1.51963e-09	FEZF1-AS1	lncRNA
ENSG00000261742	3.49962	-2.33223	52.5217	4.2553e-13	2.62063e-12	LINC00922	lncRNA
ENSG00000217236	3.49561	-0.284228	49.1538	2.36659e-12	1.34203e-11	SP9	protein_coding
ENSG00000272405	3.49397	2.88613	75.8229	3.10279e-18	3.44326e-17	AL365181.3	lncRNA
ENSG00000224402	3.49386	-2.09753	86.5522	1.36097e-20	1.93545e-19	OR6D1P	transcribed_unitary_pseudogene
ENSG00000286460	3.48984	-2.29426	38.0334	6.95447e-10	2.86795e-09	AC006538.4	lncRNA
ENSG00000228203	3.48822	0.793293	142.485	7.61784e-33	2.89554e-31	GRASLND	lncRNA
ENSG00000175003	3.48163	1.2197	63.3763	1.70762e-15	1.38705e-14	SLC22A1	protein_coding
ENSG00000137441	3.47841	3.8602	26.9555	2.08198e-07	6.16899e-07	FGFBP2	protein_coding
ENSG00000120708	3.47811	9.82728	130.069	3.95846e-30	1.24484e-28	TGFBI	protein_coding
ENSG00000232111	3.47723	-2.87672	15.1952	9.69482e-05	0.000197682	AC073488.1	processed_pseudogene
ENSG00000186897	3.4723	-1.04933	67.2608	2.37869e-16	2.13641e-15	C1QL4	protein_coding
ENSG00000184478	3.47152	-3.03584	16.1209	5.94255e-05	0.00012515	OR56A3	protein_coding
ENSG00000260958	3.46837	-1.1155	17.1333	3.48465e-05	7.59292e-05	AC023824.3	lncRNA
ENSG00000236651	3.46818	-2.08469	74.6693	5.56559e-18	6.01983e-17	DLX2-DT	lncRNA
ENSG00000132026	3.46627	-1.79602	56.5279	5.54075e-14	3.75899e-13	RTBDN	protein_coding
ENSG00000255980	3.46539	-2.28623	13.5258	0.000235311	0.000453684	AP000439.2	lncRNA
ENSG00000250509	3.462	0.0604113	42.8716	5.84533e-11	2.77842e-10	AC034213.1	lncRNA
ENSG00000254605	3.45899	-0.53252	83.0135	8.14957e-20	1.06271e-18	AP003555.1	lncRNA
ENSG00000133063	3.45586	4.03957	42.6135	6.66983e-11	3.13758e-10	CHIT1	protein_coding
ENSG00000256546	3.45481	-0.149037	61.1448	5.30289e-15	4.0748e-14	AC156455.1	lncRNA
ENSG00000238098	3.45352	0.768003	40.0299	2.50102e-10	1.09696e-09	ABCA17P	transcribed_unitary_pseudogene
ENSG00000204044	3.45292	-3.05815	72.0992	2.04645e-17	2.06991e-16	SLC12A5-AS1	lncRNA
ENSG00000144130	3.45168	-2.12207	84.173	4.53325e-20	6.07493e-19	NT5DC4	protein_coding
ENSG00000186038	3.44507	-2.59488	37.7474	8.05232e-10	3.29384e-09	HTR3E	protein_coding
ENSG00000287352	3.44271	-1.80109	29.8179	4.74602e-08	1.52839e-07	AC011029.1	lncRNA
ENSG00000250284	3.44258	-2.52821	15.072	0.000103488	0.000210245	AC109439.1	lncRNA
ENSG00000243766	3.43958	-3.24199	38.7078	4.92238e-10	2.0712e-09	HOTTIP	lncRNA
ENSG00000259786	3.43898	-2.68862	26.9703	2.0661e-07	6.12432e-07	LINC02109	lncRNA
ENSG00000171509	3.43892	-0.222963	50.6127	1.12515e-12	6.60414e-12	RXFP1	protein_coding
ENSG00000258654	3.4386	-2.02833	43.5881	4.053e-11	1.96588e-10	AC026495.1	lncRNA
ENSG00000130487	3.43724	5.39615	65.7459	5.12973e-16	4.42904e-15	KLHDC7B	protein_coding
ENSG00000249001	3.43623	0.703306	70.1519	5.49084e-17	5.33115e-16	AC093895.1	lncRNA
ENSG00000122136	3.42754	-2.12732	60.5617	7.13076e-15	5.41358e-14	OBP2A	protein_coding
ENSG00000151388	3.42528	4.75786	115.164	7.24408e-27	1.77921e-25	ADAMTS12	protein_coding
ENSG00000257925	3.42431	-1.76662	67.1895	2.46627e-16	2.21158e-15	AC008083.2	lncRNA
ENSG00000266869	3.42207	-0.514749	62.8095	2.27703e-15	1.82805e-14	AC005993.1	lncRNA
ENSG00000185269	3.41965	2.52681	55.6076	8.84822e-14	5.88365e-13	NOTUM	protein_coding
ENSG00000261807	3.41808	-3.10766	26.6363	2.45584e-07	7.19898e-07	LINC02141	lncRNA
ENSG00000104415	3.41582	4.5284	131.438	1.98595e-30	6.45024e-29	CCN4	protein_coding
ENSG00000285600	3.41488	-2.91607	63.5539	1.56037e-15	1.27518e-14	AC023593.1	lncRNA
ENSG00000225764	3.41457	-0.563056	63.8923	1.31408e-15	1.08089e-14	P3H2-AS1	lncRNA
ENSG00000229962	3.41194	-2.77878	30.6704	3.05793e-08	1.00815e-07	AP000221.1	lncRNA
ENSG00000237870	3.40947	-2.8348	74.6391	5.65124e-18	6.10377e-17	AC073130.1	lncRNA
ENSG00000231683	3.40935	2.58286	18.1879	2.00143e-05	4.50728e-05	AL033397.1	lncRNA
ENSG00000184937	3.40885	-1.43972	36.8559	1.27193e-09	5.0628e-09	WT1	protein_coding
ENSG00000063015	3.4012	-0.468445	24.1818	8.76569e-07	2.39043e-06	SEZ6	protein_coding
ENSG00000253394	3.39749	-1.93876	59.7909	1.0549e-14	7.85157e-14	LINC00534	lncRNA
ENSG00000265182	3.39622	-2.38566	51.7509	6.30091e-13	3.80225e-12	SRP72P1	processed_pseudogene
ENSG00000224559	3.3961	-3.28596	16.3899	5.15581e-05	0.000109432	LINC01087	lncRNA
ENSG00000258128	3.39171	-2.46059	30.3167	3.6696e-08	1.19939e-07	MKRN9P	transcribed_processed_pseudogene
ENSG00000231560	3.38855	-0.751847	74.2417	6.91142e-18	7.40863e-17	CLEC12A-AS1	lncRNA
ENSG00000258711	3.38841	1.14735	149.641	2.0771e-34	8.88934e-33	AL358334.2	lncRNA
ENSG00000102387	3.3794	0.719785	36.3057	1.68672e-09	6.61897e-09	TAF7L	protein_coding
ENSG00000011332	3.37568	2.10171	148.369	3.94004e-34	1.6505e-32	DPF1	protein_coding
ENSG00000226043	3.37564	-3.25007	21.0987	4.3623e-06	1.0784e-05	AP000561.1	lncRNA
ENSG00000135100	3.37373	-2.16303	31.0472	2.51832e-08	8.4146e-08	HNF1A	protein_coding
ENSG00000143512	3.36903	0.059583	48.8528	2.75908e-12	1.5507e-11	HHIPL2	protein_coding
ENSG00000152192	3.36836	-0.225247	32.7492	1.04851e-08	3.70289e-08	POU4F1	protein_coding
ENSG00000287626	3.3657	0.0398612	96.2094	1.03352e-22	1.78944e-21	AL021978.1	lncRNA
ENSG00000259518	3.36459	-2.95371	53.4266	2.68442e-13	1.69117e-12	LINC01583	lncRNA
ENSG00000256128	3.36439	-0.883832	136.021	1.9748e-31	6.87497e-30	LINC00944	lncRNA
ENSG00000171360	3.36374	1.42079	12.0884	0.000507376	0.000933565	KRT38	protein_coding
ENSG00000171587	3.36206	0.657254	48.5856	3.16181e-12	1.76528e-11	DSCAM	protein_coding
ENSG00000226629	3.35818	-1.59739	22.9829	1.63452e-06	4.29619e-06	LINC00974	lncRNA
ENSG00000287591	3.35524	-3.16791	44.1705	3.00981e-11	1.4852e-10	AL360169.3	lncRNA
ENSG00000176887	3.35343	1.51953	72.8305	1.41275e-17	1.45413e-16	SOX11	protein_coding
ENSG00000225886	3.35256	-1.39397	78.2385	9.13196e-19	1.07229e-17	AL445490.1	lncRNA
ENSG00000165606	3.35171	-0.662447	20.1137	7.29714e-06	1.74885e-05	DRGX	protein_coding
ENSG00000267432	3.34691	-1.86923	102.38	4.58333e-24	8.91909e-23	DNAH17-AS1	lncRNA
ENSG00000227906	3.34561	-1.17513	48.6757	3.01983e-12	1.69057e-11	SNAP25-AS1	lncRNA
ENSG00000286355	3.34094	-1.49996	93.247	4.61596e-22	7.49082e-21	AL355834.2	lncRNA
ENSG00000128610	3.33987	-0.346021	28.4089	9.82114e-08	3.03485e-07	FEZF1	protein_coding
ENSG00000088926	3.33914	-2.40025	9.42353	0.00214219	0.00358548	F11	protein_coding
ENSG00000131094	3.3375	1.35697	91.2257	1.28186e-21	1.99901e-20	C1QL1	protein_coding
ENSG00000233922	3.33409	1.44373	42.7743	6.14345e-11	2.90617e-10	LINC01694	lncRNA
ENSG00000229647	3.33235	2.02356	115.664	5.63025e-27	1.39488e-25	MYOSLID	lncRNA
ENSG00000198358	3.33147	-3.25012	45.7547	1.3403e-11	6.87141e-11	AL354714.1	lncRNA
ENSG00000166863	3.33039	-1.45507	23.3921	1.32117e-06	3.51942e-06	TAC3	protein_coding
ENSG00000286060	3.32756	-3.33588	43.5157	4.20574e-11	2.0352e-10	AL365256.1	lncRNA
ENSG00000203663	3.32729	-2.93593	31.99	1.54969e-08	5.34515e-08	OR2L2	protein_coding
ENSG00000228697	3.31993	-2.55754	77.6779	1.21288e-18	1.40605e-17	AL023755.1	lncRNA
ENSG00000229656	3.31671	-1.32684	78.7709	6.97461e-19	8.25782e-18	ITGB1-DT	lncRNA
ENSG00000203446	3.31124	-2.01476	90.2136	2.13788e-21	3.26899e-20	SUGCT-AS1	lncRNA
ENSG00000166961	3.3092	-2.08211	42.5496	6.8914e-11	3.23713e-10	MS4A15	protein_coding
ENSG00000236449	3.30838	-0.675757	38.8367	4.60784e-10	1.9493e-09	AC010894.2	lncRNA
ENSG00000274827	3.30441	-3.14721	11.4869	0.000700897	0.0012631	LINC01297	lncRNA
ENSG00000286534	3.30254	-3.40064	25.7513	3.88358e-07	1.10818e-06	AC021683.6	lncRNA
ENSG00000286546	3.30248	-2.21919	28.055	1.17916e-07	3.59832e-07	AL079338.1	lncRNA
ENSG00000187258	3.30235	-0.31666	46.31	1.00947e-11	5.27508e-11	NPSR1	protein_coding
ENSG00000287630	3.30231	-2.60811	22.142	2.53214e-06	6.48211e-06	AC011370.1	lncRNA
ENSG00000164266	3.29218	-0.673214	46.5219	9.06022e-12	4.77397e-11	SPINK1	protein_coding
ENSG00000162039	3.28918	-0.258919	33.2343	8.16954e-09	2.93555e-08	MEIOB	protein_coding
ENSG00000164778	3.27528	1.50379	71.0262	3.52504e-17	3.49252e-16	EN2	protein_coding
ENSG00000002079	3.27407	0.0909946	94.124	2.96357e-22	4.88946e-21	MYH16	transcribed_unitary_pseudogene
ENSG00000187775	3.27191	5.26164	84.8166	3.27372e-20	4.4579e-19	DNAH17	protein_coding
ENSG00000225548	3.27187	1.45114	43.7852	3.6647e-11	1.78744e-10	LINC01980	lncRNA
ENSG00000106536	3.27135	1.09874	29.3543	6.0284e-08	1.91538e-07	POU6F2	protein_coding
ENSG00000259485	3.27074	-0.965099	21.4403	3.65017e-06	9.13766e-06	LINC02253	lncRNA
ENSG00000183682	3.27041	2.65163	150.059	1.6827e-34	7.29745e-33	BMP8A	protein_coding
ENSG00000233080	3.26344	-2.8025	43.8912	3.47152e-11	1.69758e-10	LINC01399	transcribed_processed_pseudogene
ENSG00000175874	3.25733	2.62001	74.6464	5.63033e-18	6.08407e-17	CREG2	protein_coding
ENSG00000240893	3.25353	-2.85626	23.7246	1.11151e-06	2.98995e-06	LINC02042	lncRNA
ENSG00000234948	3.25273	-1.51715	74.4654	6.17104e-18	6.63999e-17	LINC01524	lncRNA
ENSG00000232855	3.24671	1.42519	57.6967	3.05808e-14	2.14037e-13	AF165147.1	lncRNA
ENSG00000169551	3.24583	-2.95411	11.5214	0.000687985	0.0012418	CT55	protein_coding
ENSG00000258590	3.2458	-0.368236	37.6329	8.53914e-10	3.47922e-09	NBEAP1	transcribed_unprocessed_pseudogene
ENSG00000189238	3.24071	-1.07924	117.259	2.5192e-27	6.4374e-26	LINC00943	lncRNA
ENSG00000007372	3.23795	1.21505	48.0097	4.24117e-12	2.32402e-11	PAX6	protein_coding
ENSG00000131650	3.22978	3.8844	88.985	3.97818e-21	5.92381e-20	KREMEN2	protein_coding
ENSG00000223749	3.22975	0.686018	95.9793	1.16093e-22	1.99337e-21	MIR503HG	lncRNA
ENSG00000261787	3.22514	-1.24449	90.5636	1.79128e-21	2.75567e-20	TCF24	protein_coding
ENSG00000113739	3.21998	4.82257	135.673	2.35222e-31	8.15149e-30	STC2	protein_coding
ENSG00000204262	3.21926	8.48818	118.246	1.53195e-27	3.97429e-26	COL5A2	protein_coding
ENSG00000248740	3.21324	-0.0976051	46.7566	8.03739e-12	4.26066e-11	LINC02428	lncRNA
ENSG00000090932	3.21298	-0.108393	69.1682	9.0413e-17	8.51333e-16	DLL3	protein_coding
ENSG00000162723	3.21163	0.957532	69.5346	7.50865e-17	7.15301e-16	SLAMF9	protein_coding
ENSG00000196979	3.21154	-2.03526	66.4968	3.50468e-16	3.07731e-15	GPRACR	lncRNA
ENSG00000196534	3.20963	-3.21281	27.3661	1.68361e-07	5.03778e-07	OR9K1P	transcribed_unitary_pseudogene
ENSG00000285637	3.2088	-2.26299	41.1081	1.44037e-10	6.49908e-10	AL161449.2	lncRNA
ENSG00000249628	3.20775	1.90819	37.4545	9.35694e-10	3.79275e-09	LINC00942	lncRNA
ENSG00000287335	3.20765	0.110598	83.8686	5.28765e-20	7.03619e-19	AL139351.3	lncRNA
ENSG00000260302	3.20668	0.79533	57.5516	3.29229e-14	2.29232e-13	LINC01882	lncRNA
ENSG00000169676	3.20654	-1.66543	51.777	6.21768e-13	3.75701e-12	DRD5	protein_coding
ENSG00000163623	3.20594	-0.426568	75.3112	4.02072e-18	4.40963e-17	NKX6-1	protein_coding
ENSG00000288611	3.20586	2.17962	50.3333	1.29731e-12	7.54654e-12	NPBWR1	protein_coding
ENSG00000143469	3.20527	0.574778	48.8266	2.79629e-12	1.57083e-11	SYT14	protein_coding
ENSG00000173805	3.20369	3.36259	90.5829	1.77383e-21	2.73251e-20	HAP1	protein_coding
ENSG00000173250	3.20227	-2.94915	8.32258	0.00391554	0.00628872	GPR151	protein_coding
ENSG00000214336	3.19976	0.238276	26.0606	3.30867e-07	9.53176e-07	FOXI3	protein_coding
ENSG00000225383	3.19902	-0.00745062	55.819	7.94604e-14	5.31167e-13	SFTA1P	lncRNA
ENSG00000154118	3.19788	0.420878	44.6679	2.33458e-11	1.16412e-10	JPH3	protein_coding
ENSG00000126709	3.19098	8.66559	109.617	1.18852e-25	2.63745e-24	IFI6	protein_coding
ENSG00000168065	3.18897	-1.86451	39.7941	2.82194e-10	1.23037e-09	SLC22A11	protein_coding
ENSG00000237452	3.18764	-2.19092	45.8887	1.25163e-11	6.4529e-11	BHMG1	protein_coding
ENSG00000125726	3.18724	2.07707	74.5219	5.99682e-18	6.47088e-17	CD70	protein_coding
ENSG00000130635	3.18285	9.04389	112.587	2.65739e-26	6.19913e-25	COL5A1	protein_coding
ENSG00000214544	3.18251	1.98441	156.03	8.3371e-36	4.08213e-34	GTF2IRD2P1	transcribed_unprocessed_pseudogene
ENSG00000206262	3.17869	0.00866547	49.8969	1.62043e-12	9.31666e-12	FOXL2NB	protein_coding
ENSG00000234115	3.17659	-2.69695	26.9256	2.11438e-07	6.26091e-07	AL138878.2	processed_pseudogene
ENSG00000160282	3.17607	-0.698975	33.6396	6.6329e-09	2.41513e-08	FTCD	protein_coding
ENSG00000272666	3.17567	0.362085	143.058	5.70787e-33	2.18783e-31	KLHDC7B-DT	lncRNA
ENSG00000280414	3.17028	-3.02487	43.7625	3.70736e-11	1.80709e-10	AC018470.1	TEC
ENSG00000178235	3.16987	-2.46997	11.655	0.000640285	0.00116039	SLITRK1	protein_coding
ENSG00000184613	3.16857	6.25069	79.6507	4.46817e-19	5.42278e-18	NELL2	protein_coding
ENSG00000237575	3.16832	2.63456	53.1371	3.11062e-13	1.94621e-12	PYY2	transcribed_unprocessed_pseudogene
ENSG00000170289	3.16755	-0.863917	91.9417	8.92661e-22	1.41829e-20	CNGB3	protein_coding
ENSG00000253553	3.16677	-1.48298	45.7793	1.32353e-11	6.79309e-11	AC090578.1	lncRNA
ENSG00000169297	3.16549	-0.176702	9.8483	0.00169988	0.00288807	NR0B1	protein_coding
ENSG00000125869	3.16444	2.71413	96.3684	9.53787e-23	1.65517e-21	LAMP5	protein_coding
ENSG00000280890	3.16435	-2.86427	54.9704	1.22358e-13	8.02378e-13	ELDR	lncRNA
ENSG00000105376	3.1614	2.08667	130.574	3.06844e-30	9.78463e-29	ICAM5	protein_coding
ENSG00000105255	3.1578	0.510609	88.1514	6.06304e-21	8.90602e-20	FSD1	protein_coding
ENSG00000164532	3.15757	-2.05613	13.0077	0.000310211	0.000587887	TBX20	protein_coding
ENSG00000165556	3.15228	-0.724953	19.1279	1.22246e-05	2.83258e-05	CDX2	protein_coding
ENSG00000142700	3.15201	1.91052	24.1956	8.70328e-07	2.37484e-06	DMRTA2	protein_coding
ENSG00000134013	3.14577	6.23237	155.169	1.28621e-35	6.21753e-34	LOXL2	protein_coding
ENSG00000264015	3.14374	-2.76127	27.6957	1.41976e-07	4.28601e-07	AC124254.2	lncRNA
ENSG00000258018	3.13866	-0.557132	69.4609	7.79426e-17	7.42199e-16	LINC02457	lncRNA
ENSG00000115414	3.13642	11.0981	69.9915	5.95603e-17	5.75581e-16	FN1	protein_coding
ENSG00000224570	3.13219	-3.16664	45.959	1.20755e-11	6.23717e-11	AC097063.1	processed_pseudogene
ENSG00000234147	3.1321	-0.850385	69.1021	9.34971e-17	8.79282e-16	AL035446.1	lncRNA
ENSG00000105467	3.13205	-1.27001	50.56	1.15576e-12	6.77157e-12	SYNGR4	protein_coding
ENSG00000229618	3.12871	0.309556	91.9954	8.68771e-22	1.3842e-20	AC011287.1	lncRNA
ENSG00000259594	3.12865	-3.19316	60.2372	8.40899e-15	6.32494e-14	AC023034.1	lncRNA
ENSG00000271216	3.12817	-1.63455	56.3462	6.07706e-14	4.09963e-13	LINC01050	lncRNA
ENSG00000203877	3.12658	-3.08178	19.1932	1.18132e-05	2.74172e-05	RIPPLY2	protein_coding
ENSG00000197847	3.12232	3.09798	72.7993	1.43527e-17	1.47665e-16	SLC22A20P	transcribed_unitary_pseudogene
ENSG00000117122	3.12117	5.32044	175.568	4.4989e-40	2.9519e-38	MFAP2	protein_coding
ENSG00000250451	3.12019	-1.53372	82.3943	1.11475e-19	1.43312e-18	HOXC-AS1	lncRNA
ENSG00000145681	3.11972	1.56639	115.176	7.20198e-27	1.77078e-25	HAPLN1	protein_coding
ENSG00000105889	3.11677	2.50947	67.8745	1.7424e-16	1.59066e-15	STEAP1B	protein_coding
ENSG00000117586	3.11658	2.55351	90.0654	2.30419e-21	3.50915e-20	TNFSF4	protein_coding
ENSG00000170927	3.11622	-0.358501	38.0788	6.79429e-10	2.80749e-09	PKHD1	protein_coding
ENSG00000204296	3.11489	-0.230258	52.4274	4.46441e-13	2.74273e-12	TSBP1	protein_coding
ENSG00000163915	3.10806	-1.57783	73.7116	9.04062e-18	9.56491e-17	IGF2BP2-AS1	lncRNA
ENSG00000108821	3.1078	12.2944	85.6046	2.19761e-20	3.04351e-19	COL1A1	protein_coding
ENSG00000279844	3.1045	-3.24245	42.8167	6.01152e-11	2.85147e-10	AC096656.1	TEC
ENSG00000171246	3.1041	1.76018	36.3109	1.68218e-09	6.60343e-09	NPTX1	protein_coding
ENSG00000114124	3.10301	-1.45039	58.3705	2.1712e-14	1.55208e-13	GRK7	protein_coding
ENSG00000286878	3.10167	-2.34332	98.7102	2.92299e-23	5.32831e-22	AC100805.1	lncRNA
ENSG00000160161	3.10009	1.9722	75.6022	3.46982e-18	3.83499e-17	CILP2	protein_coding
ENSG00000124731	3.09717	3.76481	91.444	1.14797e-21	1.80256e-20	TREM1	protein_coding
ENSG00000113722	3.09479	-0.572704	95.0403	1.86545e-22	3.13914e-21	CDX1	protein_coding
ENSG00000167941	3.09429	1.48573	34.2484	4.85085e-09	1.79402e-08	SOST	protein_coding
ENSG00000245526	3.09331	-1.797	23.5041	1.2465e-06	3.32712e-06	LINC00461	lncRNA
ENSG00000134668	3.09066	2.6413	110.699	6.88832e-26	1.55743e-24	SPOCD1	protein_coding
ENSG00000279479	3.08021	-3.20533	26.5993	2.50334e-07	7.3288e-07	AP005205.3	TEC
ENSG00000173826	3.07725	-0.768454	14.7511	0.000122675	0.000246152	KCNH6	protein_coding
ENSG00000116996	3.07623	-2.65526	28.8016	8.0186e-08	2.5071e-07	ZP4	protein_coding
ENSG00000182963	3.07553	3.79956	167.674	2.38403e-38	1.35699e-36	GJC1	protein_coding
ENSG00000254842	3.07214	-0.303281	63.41	1.67863e-15	1.36643e-14	LINC02551	lncRNA
ENSG00000087116	3.06969	6.47819	115.861	5.09828e-27	1.26861e-25	ADAMTS2	protein_coding
ENSG00000106366	3.06969	8.61717	96.9939	6.954e-23	1.21885e-21	SERPINE1	protein_coding
ENSG00000054356	3.06597	1.00972	51.831	6.04904e-13	3.66094e-12	PTPRN	protein_coding
ENSG00000105605	3.06515	-3.00107	27.8379	1.31916e-07	4.00034e-07	CACNG7	protein_coding
ENSG00000261241	3.06462	-0.921691	60.3566	7.91389e-15	5.97623e-14	LINC02128	lncRNA
ENSG00000196611	3.0642	9.01888	57.4092	3.53945e-14	2.45765e-13	MMP1	protein_coding
ENSG00000100285	3.06152	3.07003	32.0403	1.51004e-08	5.21628e-08	NEFH	protein_coding
ENSG00000235897	3.06114	0.241026	128.436	9.01009e-30	2.76844e-28	TM4SF19-AS1	lncRNA
ENSG00000262152	3.05999	0.00767841	40.0627	2.45941e-10	1.08038e-09	LINC00514	protein_coding
ENSG00000260517	3.05884	-1.30957	108.08	2.58119e-25	5.57575e-24	AC009093.2	lncRNA
ENSG00000169174	3.05826	5.67003	91.0514	1.39988e-21	2.1756e-20	PCSK9	protein_coding
ENSG00000287929	3.0561	0.919324	71.7471	2.44628e-17	2.46011e-16	AL354953.1	lncRNA
ENSG00000147434	3.05415	-1.09568	54.8199	1.32097e-13	8.61523e-13	CHRNA6	protein_coding
ENSG00000226145	3.05139	6.06769	43.5409	4.15196e-11	2.01132e-10	KRT16P6	transcribed_unprocessed_pseudogene
ENSG00000183242	3.05049	-3.30895	23.962	9.82583e-07	2.66137e-06	WT1-AS	lncRNA
ENSG00000231625	3.04867	-1.40841	34.466	4.33753e-09	1.61183e-08	SLC47A1P2	transcribed_unprocessed_pseudogene
ENSG00000182459	3.04533	-3.13569	49.2934	2.20401e-12	1.25358e-11	TEX19	protein_coding
ENSG00000163064	3.04428	2.88009	65.2577	6.57158e-16	5.59333e-15	EN1	protein_coding
ENSG00000231131	3.04354	1.07482	57.8533	2.82418e-14	1.98611e-13	LNCAROD	lncRNA
ENSG00000164362	3.03941	-0.412498	85.8024	1.98849e-20	2.76567e-19	TERT	protein_coding
ENSG00000142025	3.03763	-3.01983	13.2276	0.00027585	0.000526451	DMRTC2	protein_coding
ENSG00000184368	3.03548	2.66755	34.5684	4.11537e-09	1.53353e-08	MAP7D2	protein_coding
ENSG00000285987	3.03542	-2.956	25.3582	4.76135e-07	1.34133e-06	AL157886.1	lncRNA
ENSG00000262668	3.03527	-2.39888	44.6211	2.39101e-11	1.19147e-10	AJ003147.2	lncRNA
ENSG00000169245	3.03429	7.15274	49.2579	2.24433e-12	1.27556e-11	CXCL10	protein_coding
ENSG00000127561	3.02989	2.35324	69.7376	6.77437e-17	6.49974e-16	SYNGR3	protein_coding
ENSG00000188620	3.02868	-2.78159	17.545	2.80583e-05	6.19863e-05	HMX3	protein_coding
ENSG00000229970	3.02812	-1.20843	40.3266	2.14863e-10	9.49168e-10	AC007128.1	lncRNA
ENSG00000187902	3.02195	-1.61609	44.1309	3.07141e-11	1.51331e-10	SHISA7	protein_coding
ENSG00000135638	3.01909	0.224146	63.6101	1.51646e-15	1.23974e-14	EMX1	protein_coding
ENSG00000149968	3.01231	6.86518	52.0132	5.51284e-13	3.34978e-12	MMP3	protein_coding
ENSG00000156414	3.00929	1.24353	36.9406	1.21784e-09	4.86111e-09	TDRD9	protein_coding
ENSG00000255345	3.00739	-2.61644	68.839	1.06836e-16	9.99773e-16	AP002957.1	lncRNA
ENSG00000121075	3.00727	0.290233	38.6329	5.11482e-10	2.14741e-09	TBX4	protein_coding
ENSG00000224116	3.00646	-1.25627	72.2623	1.88417e-17	1.91171e-16	INHBA-AS1	lncRNA
ENSG00000286538	3.00449	-3.33193	40.2625	2.22031e-10	9.7893e-10	AC008798.2	lncRNA
ENSG00000228705	3.00366	-1.83456	47.2187	6.34921e-12	3.41021e-11	LINC00659	lncRNA
ENSG00000233384	3.00068	-2.53287	56.4053	5.89717e-14	3.98536e-13	CNIH3-AS2	lncRNA
ENSG00000257906	2.99729	-0.56187	188.454	6.91624e-43	5.33793e-41	LINC02156	lncRNA
ENSG00000135747	2.99693	-3.17431	51.777	6.21768e-13	3.75701e-12	ZNF670-ZNF695	protein_coding
ENSG00000224271	2.99565	1.28167	107.491	3.47552e-25	7.40924e-24	AL117329.1	lncRNA
ENSG00000163499	2.99351	-1.40978	42.8495	5.9116e-11	2.80699e-10	CRYBA2	protein_coding
ENSG00000111799	2.98962	8.49701	122.962	1.42175e-28	3.96212e-27	COL12A1	protein_coding
ENSG00000205704	2.98915	-1.88402	71.193	3.23929e-17	3.21781e-16	LINC00634	protein_coding
ENSG00000248837	2.98848	-1.48882	18.7099	1.52188e-05	3.48417e-05	AC097512.1	lncRNA
ENSG00000238222	2.98676	-2.19386	41.5819	1.13037e-10	5.17e-10	MKRN4P	processed_pseudogene
ENSG00000253154	2.98567	1.15604	27.8516	1.30984e-07	3.97419e-07	AC100801.1	lncRNA
ENSG00000268621	2.97854	3.02755	48.7837	2.85805e-12	1.60395e-11	IGFL2-AS1	lncRNA
ENSG00000232233	2.9742	-2.08904	66.2366	3.99916e-16	3.49263e-15	LINC02043	lncRNA
ENSG00000248498	2.9733	-2.57877	17.2735	3.2367e-05	7.08315e-05	ASNSP1	transcribed_unprocessed_pseudogene
ENSG00000259848	2.9716	-2.6027	12.0625	0.000514465	0.000945921	AC097374.1	transcribed_unprocessed_pseudogene
ENSG00000254656	2.9691	-1.15362	12.8615	0.000335417	0.000632917	RTL1	protein_coding
ENSG00000269720	2.96837	-2.5678	56.5671	5.4314e-14	3.68811e-13	CCDC194	protein_coding
ENSG00000139219	2.9658	1.38884	51.2478	8.14122e-13	4.84346e-12	COL2A1	protein_coding
ENSG00000169994	2.96197	2.00768	51.3356	7.78503e-13	4.64369e-12	MYO7B	protein_coding
ENSG00000188624	2.96091	1.75866	27.8001	1.34519e-07	4.07657e-07	IGFL3	protein_coding
ENSG00000258168	2.96044	-0.187088	49.1011	2.431e-12	1.3741e-11	AC025569.1	lncRNA
ENSG00000215612	2.95683	-0.199321	28.5679	9.04712e-08	2.81131e-07	HMX1	protein_coding
ENSG00000259129	2.95572	-1.16806	15.4048	8.67654e-05	0.000178292	LINC00648	lncRNA
ENSG00000286561	2.95389	-1.60938	151.144	9.7471e-35	4.3429e-33	AC011092.3	lncRNA
ENSG00000185904	2.952	2.84122	57.1894	3.95801e-14	2.73493e-13	LINC00839	lncRNA
ENSG00000176510	2.95071	-2.33707	42.5132	7.02067e-11	3.29649e-10	OR10AC1	polymorphic_pseudogene
ENSG00000211896	2.94666	11.7248	42.5866	6.76218e-11	3.17774e-10	IGHG1	IG_C_gene
ENSG00000250992	2.94662	-3.2195	15.5562	8.00892e-05	0.000165469	AC139491.3	lncRNA
ENSG00000269404	2.94076	3.19754	28.0884	1.15901e-07	3.54301e-07	SPIB	protein_coding
ENSG00000205927	2.93803	-2.56793	21.7691	3.07511e-06	7.78972e-06	OLIG2	protein_coding
ENSG00000262874	2.93796	-1.00053	58.4312	2.1053e-14	1.50686e-13	C19orf84	protein_coding
ENSG00000205837	2.93789	-3.0094	61.7758	3.84881e-15	3.01755e-14	LINC00487	lncRNA
ENSG00000230061	2.93733	0.638481	49.9221	1.59973e-12	9.19994e-12	TRPM2-AS	lncRNA
ENSG00000106819	2.93574	5.33929	68.6854	1.15494e-16	1.07417e-15	ASPN	protein_coding
ENSG00000205436	2.9353	1.87163	53.5062	2.57779e-13	1.62805e-12	EXOC3L4	protein_coding
ENSG00000075043	2.93523	-0.966526	23.1846	1.47173e-06	3.89361e-06	KCNQ2	protein_coding
ENSG00000104899	2.93446	0.458921	50.1849	1.39918e-12	8.10807e-12	AMH	protein_coding
ENSG00000197565	2.93379	5.40377	75.8908	2.99793e-18	3.33285e-17	COL4A6	protein_coding
ENSG00000175352	2.93284	3.02845	123.873	8.98258e-29	2.54056e-27	NRIP3	protein_coding
ENSG00000205334	2.93243	-1.67285	43.4301	4.3938e-11	2.1208e-10	LINC01460	lncRNA
ENSG00000053747	2.93096	9.02201	106.943	4.58086e-25	9.6215e-24	LAMA3	protein_coding
ENSG00000125207	2.9306	-1.4283	28.3906	9.91477e-08	3.0617e-07	PIWIL1	protein_coding
ENSG00000253658	2.92966	-2.48653	31.0194	2.55461e-08	8.52585e-08	LINC01592	lncRNA
ENSG00000279712	2.92966	-2.28126	69.7443	6.75138e-17	6.48314e-16	FP325330.3	lncRNA
ENSG00000229961	2.9279	-0.463414	32.982	9.3016e-09	3.30904e-08	AL357143.1	transcribed_unprocessed_pseudogene
ENSG00000143199	2.92561	-0.700407	50.2265	1.36983e-12	7.95009e-12	ADCY10	protein_coding
ENSG00000137142	2.92299	1.21112	39.7642	2.86551e-10	1.24769e-09	IGFBPL1	protein_coding
ENSG00000189423	2.92168	-0.544878	79.4721	4.89075e-19	5.90417e-18	USP32P3	transcribed_unprocessed_pseudogene
ENSG00000101115	2.92086	1.07266	90.6851	1.68455e-21	2.59674e-20	SALL4	protein_coding
ENSG00000137251	2.92022	-3.2355	35.6899	2.31362e-09	8.92217e-09	TINAG	protein_coding
ENSG00000152592	2.91917	-2.68026	59.2412	1.39482e-14	1.0208e-13	DMP1	protein_coding
ENSG00000160963	2.91717	0.755678	42.2387	8.07848e-11	3.76907e-10	COL26A1	protein_coding
ENSG00000249803	2.91537	-2.83994	12.9943	0.000312442	0.000591721	AC112178.1	lncRNA
ENSG00000075340	2.91532	2.90598	42.7325	6.27619e-11	2.96343e-10	ADD2	protein_coding
ENSG00000178403	2.91461	-2.79291	24.0299	9.48519e-07	2.57308e-06	NEUROG2	protein_coding
ENSG00000111674	2.91178	5.47383	129.639	4.91541e-30	1.54152e-28	ENO2	protein_coding
ENSG00000121904	2.91135	1.81199	80.9617	2.30133e-19	2.86633e-18	CSMD2	protein_coding
ENSG00000283128	2.90843	-1.37267	57.6629	3.11109e-14	2.17614e-13	AC009403.2	lncRNA
ENSG00000215270	2.90815	-1.4317	71.6159	2.61439e-17	2.62107e-16	TOMM40P2	processed_pseudogene
ENSG00000166670	2.9072	7.5148	39.0812	4.06542e-10	1.7319e-09	MMP10	protein_coding
ENSG00000089225	2.90471	-0.582611	19.6681	9.21283e-06	2.17681e-05	TBX5	protein_coding
ENSG00000145107	2.90407	1.23452	84.0792	4.75346e-20	6.34761e-19	TM4SF19	protein_coding
ENSG00000105989	2.9007	2.46013	63.4512	1.64389e-15	1.33958e-14	WNT2	protein_coding
ENSG00000039987	2.89529	0.476106	31.9487	1.58302e-08	5.45432e-08	BEST2	protein_coding
ENSG00000178233	2.89512	-0.474549	26.9285	2.11121e-07	6.25233e-07	TMEM151B	protein_coding
ENSG00000186867	2.88793	1.08824	18.4677	1.72808e-05	3.92742e-05	QRFPR	protein_coding
ENSG00000245870	2.88288	-3.19788	10.3642	0.00128481	0.00222503	LINC00682	lncRNA
ENSG00000287781	2.87873	-3.03346	39.6936	2.97091e-10	1.28964e-09	AC018714.2	lncRNA
ENSG00000164932	2.87671	5.59827	98.7517	2.86233e-23	5.22192e-22	CTHRC1	protein_coding
ENSG00000104941	2.87639	-2.90871	22.539	2.05919e-06	5.33375e-06	RSPH6A	protein_coding
ENSG00000274150	2.86904	-3.20517	26.9906	2.04451e-07	6.06427e-07	FADS2B	unprocessed_pseudogene
ENSG00000130055	2.86588	3.46828	46.3527	9.87704e-12	5.17324e-11	GDPD2	protein_coding
ENSG00000237423	2.86557	-0.552806	40.6876	1.78619e-10	7.97254e-10	LINC01522	lncRNA
ENSG00000273111	2.86522	-3.12538	15.5753	7.92834e-05	0.000163923	LYPD4	protein_coding
ENSG00000132031	2.86216	1.52922	80.7857	2.51576e-19	3.12146e-18	MATN3	protein_coding
ENSG00000156150	2.8608	-2.64976	13.9517	0.000187566	0.000367103	ALX3	protein_coding
ENSG00000239392	2.85794	-2.73581	69.9132	6.19711e-17	5.97864e-16	AL354989.2	processed_pseudogene
ENSG00000159261	2.8575	-0.20976	70.9781	3.61204e-17	3.57561e-16	CLDN14	protein_coding
ENSG00000185038	2.85739	1.6722	24.7501	6.52667e-07	1.80976e-06	MROH2A	protein_coding
ENSG00000249425	2.85467	-3.24233	23.0411	1.58579e-06	4.17595e-06	LINC02477	lncRNA
ENSG00000152822	2.85301	-1.00325	23.0523	1.57657e-06	4.15311e-06	GRM1	protein_coding
ENSG00000168779	2.85273	2.54349	114.63	9.48303e-27	2.29691e-25	SHOX2	protein_coding
ENSG00000111981	2.85046	1.60267	55.9154	7.56572e-14	5.06934e-13	ULBP1	protein_coding
ENSG00000259807	2.84755	0.00178157	98.4209	3.38274e-23	6.13691e-22	AC009093.1	lncRNA
ENSG00000104537	2.84666	-0.573603	52.7547	3.77926e-13	2.34267e-12	ANXA13	protein_coding
ENSG00000153404	2.844	3.66553	74.774	5.27791e-18	5.72578e-17	PLEKHG4B	protein_coding
ENSG00000134363	2.84333	6.77183	109.695	1.14305e-25	2.53903e-24	FST	protein_coding
ENSG00000142619	2.84198	5.06656	44.7244	2.26811e-11	1.13303e-10	PADI3	protein_coding
ENSG00000158865	2.83561	-1.3387	38.6109	5.17293e-10	2.17101e-09	SLC5A11	protein_coding
ENSG00000287235	2.83503	-0.230593	68.5792	1.21884e-16	1.13129e-15	AL732437.2	lncRNA
ENSG00000230863	2.83494	-1.3471	54.8507	1.30044e-13	8.50018e-13	AL137803.1	transcribed_processed_pseudogene
ENSG00000125872	2.83464	-0.523639	49.9345	1.58968e-12	9.14677e-12	LRRN4	protein_coding
ENSG00000285831	2.83296	-0.364276	62.8573	2.22233e-15	1.78792e-14	AC027329.1	lncRNA
ENSG00000224963	2.83137	-1.92036	45.6602	1.40654e-11	7.1932e-11	U82695.1	transcribed_unitary_pseudogene
ENSG00000279220	2.83129	-3.23255	31.6882	1.81014e-08	6.18818e-08	GPR1-AS	lncRNA
ENSG00000174469	2.83075	4.5046	43.1887	4.97073e-11	2.38579e-10	CNTNAP2	protein_coding
ENSG00000105825	2.8297	3.60442	33.136	8.59315e-09	3.07576e-08	TFPI2	protein_coding
ENSG00000156234	2.82897	4.71218	71.6197	2.60944e-17	2.61841e-16	CXCL13	protein_coding
ENSG00000287923	2.82868	-1.89475	26.1383	3.17817e-07	9.177e-07	AL138701.2	lncRNA
ENSG00000174450	2.82714	-1.82223	61.6284	4.14785e-15	3.23419e-14	GOLGA6L2	protein_coding
ENSG00000154451	2.82704	6.44572	56.8771	4.63913e-14	3.18048e-13	GBP5	protein_coding
ENSG00000117598	2.8259	-2.06443	44.389	2.69196e-11	1.33298e-10	PLPPR5	protein_coding
ENSG00000077080	2.82586	-2.51005	17.1046	3.53758e-05	7.7009e-05	ACTL6B	protein_coding
ENSG00000221957	2.82499	-2.40723	32.0615	1.49369e-08	5.1653e-08	KIR2DS4	polymorphic_pseudogene
ENSG00000260903	2.8247	-1.88327	18.4829	1.71433e-05	3.89968e-05	XKR7	protein_coding
ENSG00000034053	2.8234	3.14751	119.125	9.83391e-28	2.58842e-26	APBA2	protein_coding
ENSG00000131914	2.82105	-3.16177	18.1327	2.06035e-05	4.63401e-05	LIN28A	protein_coding
ENSG00000156466	2.81993	-0.279311	50.2378	1.36196e-12	7.9105e-12	GDF6	protein_coding
ENSG00000255399	2.81966	-1.01039	16.1817	5.75484e-05	0.000121377	TBX5-AS1	lncRNA
ENSG00000115718	2.81928	1.68071	73.8702	8.34247e-18	8.86334e-17	PROC	protein_coding
ENSG00000078098	2.81553	4.42332	87.7412	7.46039e-21	1.08536e-19	FAP	protein_coding
ENSG00000274099	2.81334	-2.17505	10.8909	0.000966374	0.00170363	ABCB10P1	processed_pseudogene
ENSG00000234423	2.81315	-3.17884	17.318	3.16171e-05	6.93104e-05	LINC01250	lncRNA
ENSG00000261156	2.81211	-3.09209	15.8144	6.98699e-05	0.000145677	LINC01989	lncRNA
ENSG00000163888	2.81165	1.29275	142.997	5.88601e-33	2.24853e-31	CAMK2N2	protein_coding
ENSG00000189410	2.80782	3.9498	66.2541	3.96387e-16	3.46447e-15	SH2D5	protein_coding
ENSG00000172969	2.80778	-3.19724	17.9205	2.30323e-05	5.14924e-05	FRG2C	protein_coding
ENSG00000186862	2.80719	0.886811	76.9777	1.72901e-18	1.96437e-17	PDZD7	protein_coding
ENSG00000198028	2.80603	-2.63015	17.6982	2.58865e-05	5.74784e-05	ZNF560	protein_coding
ENSG00000184524	2.80586	-0.159544	56.6386	5.23737e-14	3.56699e-13	CEND1	protein_coding
ENSG00000225087	2.80557	-1.53848	25.7465	3.89323e-07	1.11079e-06	AL583808.1	lncRNA
ENSG00000169427	2.80394	-0.345202	61.2789	4.9535e-15	3.82698e-14	KCNK9	protein_coding
ENSG00000126467	2.80381	1.46428	43.0338	5.3803e-11	2.57134e-10	TSKS	protein_coding
ENSG00000162849	2.80351	4.71366	134.587	4.0661e-31	1.38381e-29	KIF26B	protein_coding
ENSG00000178172	2.80338	3.94759	22.4378	2.17062e-06	5.60834e-06	SPINK6	protein_coding
ENSG00000283554	2.80229	-0.957725	106.47	5.81718e-25	1.21398e-23	LINC02341	lncRNA
ENSG00000183128	2.80227	-1.65748	24.177	8.78766e-07	2.39614e-06	CALHM3	protein_coding
ENSG00000090530	2.79504	6.94358	83.0989	7.80484e-20	1.0201e-18	P3H2	protein_coding
ENSG00000260913	2.79385	-2.59692	30.9857	2.59932e-08	8.66616e-08	LINC01254	lncRNA
ENSG00000118785	2.79215	7.67794	45.4625	1.55587e-11	7.9204e-11	SPP1	protein_coding
ENSG00000117152	2.79157	3.19324	84.8805	3.16947e-20	4.32111e-19	RGS4	protein_coding
ENSG00000278266	2.78957	0.656203	61.0385	5.59702e-15	4.29212e-14	AC079949.2	lncRNA
ENSG00000101680	2.7895	4.20044	48.7214	2.95031e-12	1.65287e-11	LAMA1	protein_coding
ENSG00000225362	2.78499	-0.772199	40.9042	1.59875e-10	7.17815e-10	CT62	lncRNA
ENSG00000133466	2.78443	5.30132	149.745	1.97069e-34	8.44984e-33	C1QTNF6	protein_coding
ENSG00000231764	2.78402	1.13979	77.5207	1.31336e-18	1.51559e-17	DLX6-AS1	lncRNA
ENSG00000178217	2.78299	-1.48961	92.2532	7.62685e-22	1.2203e-20	SH2D4B	protein_coding
ENSG00000254521	2.78145	1.05665	60.5364	7.2232e-15	5.4801e-14	SIGLEC12	protein_coding
ENSG00000104826	2.78091	-1.50582	86.3726	1.49036e-20	2.10239e-19	LHB	protein_coding
ENSG00000205116	2.77631	-2.27794	40.3861	2.08415e-10	9.22828e-10	TMEM88B	protein_coding
ENSG00000164935	2.77589	-0.601958	38.5404	5.36312e-10	2.24545e-09	DCSTAMP	protein_coding
ENSG00000236279	2.77484	0.638241	22.8922	1.71343e-06	4.4913e-06	CLEC2L	protein_coding
ENSG00000164651	2.77329	-0.331268	28.0823	1.16265e-07	3.55174e-07	SP8	protein_coding
ENSG00000171450	2.77315	-1.80692	27.737	1.3898e-07	4.20224e-07	CDK5R2	protein_coding
ENSG00000128683	2.77041	1.23024	62.8134	2.27248e-15	1.82504e-14	GAD1	protein_coding
ENSG00000213420	2.76869	1.08368	86.6998	1.26306e-20	1.80072e-19	GPC2	protein_coding
ENSG00000155886	2.76856	0.710881	72.717	1.49637e-17	1.53535e-16	SLC24A2	protein_coding
ENSG00000260777	2.76728	-3.31232	24.598	7.06237e-07	1.94904e-06	AC061975.1	lncRNA
ENSG00000285887	2.76584	-0.994545	29.8901	4.57232e-08	1.47642e-07	AL009176.1	lncRNA
ENSG00000268655	2.76482	-1.21579	105.934	7.6244e-25	1.57382e-23	AC008687.4	protein_coding
ENSG00000049192	2.76415	1.22143	111.545	4.49594e-26	1.03189e-24	ADAMTS6	protein_coding
ENSG00000168542	2.76256	11.6124	69.6648	7.02897e-17	6.72418e-16	COL3A1	protein_coding
ENSG00000197472	2.75886	-0.690354	57.6833	3.079e-14	2.15435e-13	ZNF695	protein_coding
ENSG00000169876	2.75854	-2.885	21.5321	3.47955e-06	8.73743e-06	MUC17	protein_coding
ENSG00000233975	2.758	-3.12745	65.3909	6.14204e-16	5.2513e-15	LINC02574	lncRNA
ENSG00000287839	2.7559	1.10694	168.653	1.45672e-38	8.50424e-37	AL353807.5	lncRNA
ENSG00000126583	2.75579	-1.67983	31.6367	1.8588e-08	6.345e-08	PRKCG	protein_coding
ENSG00000234155	2.75579	-1.1485	62.5322	2.6213e-15	2.09483e-14	LINC02535	lncRNA
ENSG00000225127	2.75516	-2.67084	17.6166	2.70223e-05	5.97962e-05	LINC00237	lncRNA
ENSG00000286502	2.75395	-3.32115	49.098	2.43491e-12	1.37598e-11	AL645768.1	lncRNA
ENSG00000118113	2.75334	-0.780873	33.5414	6.97633e-09	2.52925e-08	MMP8	protein_coding
ENSG00000261587	2.75239	-3.11201	55.5055	9.3199e-14	6.17925e-13	TMEM249	protein_coding
ENSG00000277883	2.7523	-0.629196	104.973	1.23798e-24	2.50991e-23	NLRP3P1	unprocessed_pseudogene
ENSG00000248898	2.75226	-1.0314	62.5293	2.6251e-15	2.09713e-14	AC022126.1	lncRNA
ENSG00000180264	2.74933	-0.00497597	70.181	5.4105e-17	5.26212e-16	ADGRD2	protein_coding
ENSG00000039600	2.74642	0.450155	39.7058	2.95251e-10	1.28214e-09	SOX30	protein_coding
ENSG00000224566	2.74581	-0.542116	41.7872	1.01766e-10	4.68463e-10	FAM96AP2	processed_pseudogene
ENSG00000231346	2.74331	1.40391	42.9388	5.64798e-11	2.68967e-10	LINC01160	lncRNA
ENSG00000259868	2.74268	-1.27943	35.2969	2.83079e-09	1.07904e-08	AL163952.1	lncRNA
ENSG00000240498	2.74031	1.23992	79.9623	3.81615e-19	4.66127e-18	CDKN2B-AS1	lncRNA
ENSG00000130303	2.73831	8.09053	108.031	2.64637e-25	5.71115e-24	BST2	protein_coding
ENSG00000236047	2.73677	-2.09353	48.5579	3.20674e-12	1.78833e-11	RPL13AP12	processed_pseudogene
ENSG00000179253	2.73659	-2.97377	21.3038	3.91947e-06	9.75817e-06	AL162457.1	lncRNA
ENSG00000066923	2.73427	2.90112	38.6169	5.15694e-10	2.1647e-09	STAG3	protein_coding
ENSG00000158164	2.73299	0.539401	39.7218	2.92837e-10	1.27239e-09	TMSB15A	protein_coding
ENSG00000205212	2.73012	-2.39992	16.9397	3.85869e-05	8.35517e-05	CCDC144NL	transcribed_unprocessed_pseudogene
ENSG00000056291	2.72629	-1.5701	13.318	0.000262877	0.000503422	NPFFR2	protein_coding
ENSG00000236501	2.7248	-1.61045	43.9127	3.43348e-11	1.68043e-10	AC074286.1	lncRNA
ENSG00000249699	2.72133	-3.10412	12.9646	0.000317431	0.000600421	LINC02261	lncRNA
ENSG00000002822	2.72071	0.633252	93.5597	3.9414e-22	6.42821e-21	MAD1L1	protein_coding
ENSG00000188848	2.71904	-1.24402	24.096	9.16526e-07	2.49045e-06	BEND4	protein_coding
ENSG00000008300	2.71894	3.67842	93.1532	4.84e-22	7.83763e-21	CELSR3	protein_coding
ENSG00000236719	2.71824	-2.13024	19.5591	9.75362e-06	2.29554e-05	OVAAL	lncRNA
ENSG00000182261	2.71674	1.2585	33.56	6.90976e-09	2.50672e-08	NLRP10	protein_coding
ENSG00000254968	2.71417	-1.54878	45.6464	1.41648e-11	7.23754e-11	LINC02763	lncRNA
ENSG00000287188	2.71402	-1.84211	75.2542	4.13841e-18	4.53651e-17	AC068989.1	lncRNA
ENSG00000258955	2.71286	2.03582	84.4566	3.9275e-20	5.30061e-19	LINC00519	lncRNA
ENSG00000179528	2.71271	-0.197618	145.472	1.69352e-33	6.81237e-32	LBX2	protein_coding
ENSG00000257253	2.71239	-1.32696	60.0462	9.26552e-15	6.93483e-14	AC131157.1	lncRNA
ENSG00000121207	2.71125	2.69263	32.0609	1.49412e-08	5.166e-08	LRAT	protein_coding
ENSG00000231298	2.71003	0.718798	64.5901	9.22194e-16	7.72498e-15	MANCR	lncRNA
ENSG00000174945	2.70647	0.287074	68.6819	1.15699e-16	1.07564e-15	AMZ1	protein_coding
ENSG00000225637	2.70598	-2.49471	51.6009	6.80101e-13	4.09427e-12	AP001046.1	lncRNA
ENSG00000135114	2.70431	5.86748	77.6728	1.21606e-18	1.40902e-17	OASL	protein_coding
ENSG00000198353	2.69961	1.37348	102.101	5.2749e-24	1.02212e-22	HOXC4	protein_coding
ENSG00000187268	2.69829	-2.30665	7.98932	0.0047054	0.00746724	FAM9C	protein_coding
ENSG00000176406	2.69743	2.48263	61.9538	3.51617e-15	2.7749e-14	RIMS2	protein_coding
ENSG00000231638	2.69486	-0.150528	58.8387	1.71139e-14	1.23816e-13	LUARIS	lncRNA
ENSG00000119698	2.69477	2.56529	72.6812	1.5238e-17	1.56068e-16	PPP4R4	protein_coding
ENSG00000146166	2.69354	-2.15876	17.8717	2.36311e-05	5.27534e-05	LGSN	protein_coding
ENSG00000160200	2.6919	-0.355509	39.3979	3.45664e-10	1.48801e-09	CBS	protein_coding
ENSG00000187498	2.69173	8.79272	161.447	5.46392e-37	2.89308e-35	COL4A1	protein_coding
ENSG00000258884	2.69022	-1.44489	89.1448	3.66941e-21	5.48556e-20	LINC02321	lncRNA
ENSG00000176826	2.68986	2.01022	91.9665	8.81552e-22	1.4026e-20	FKBP9P1	transcribed_unprocessed_pseudogene
ENSG00000246095	2.68936	-1.71338	58.8155	1.73176e-14	1.25131e-13	LINC01096	lncRNA
ENSG00000286010	2.68883	1.29862	87.2707	9.46379e-21	1.36288e-19	AC108925.1	lncRNA
ENSG00000273129	2.68843	-2.87122	54.7963	1.33691e-13	8.70923e-13	PACERR	lncRNA
ENSG00000225964	2.68756	-1.26594	67.165	2.49711e-16	2.23659e-15	NRIR	lncRNA
ENSG00000267665	2.68689	-2.29493	23.2744	1.40455e-06	3.7267e-06	AC021683.3	lncRNA
ENSG00000169432	2.68476	2.90225	34.1907	4.99682e-09	1.84568e-08	SCN9A	protein_coding
ENSG00000228793	2.68344	1.07457	39.6595	3.02331e-10	1.31039e-09	AL033523.1	lncRNA
ENSG00000181126	2.68061	1.29196	77.9083	1.07935e-18	1.25993e-17	HLA-V	transcribed_unprocessed_pseudogene
ENSG00000134321	2.67911	5.90248	73.2366	1.15001e-17	1.198e-16	RSAD2	protein_coding
ENSG00000229953	2.67818	-0.0857296	54.4658	1.58178e-13	1.0237e-12	AL590666.2	lncRNA
ENSG00000225614	2.67313	4.52303	83.3959	6.71624e-20	8.83904e-19	ZNF469	protein_coding
ENSG00000118160	2.67256	0.546151	35.089	3.14972e-09	1.19124e-08	SLC8A2	protein_coding
ENSG00000134538	2.67148	-2.50793	24.574	7.15092e-07	1.97229e-06	SLCO1B1	protein_coding
ENSG00000235121	2.67045	-2.77436	56.2299	6.44721e-14	4.3429e-13	AL645504.1	lncRNA
ENSG00000250420	2.66994	-0.302536	33.9882	5.54485e-09	2.03917e-08	AACSP1	transcribed_unprocessed_pseudogene
ENSG00000113249	2.6691	-3.01099	29.4322	5.79072e-08	1.84551e-07	HAVCR1	protein_coding
ENSG00000138152	2.66885	0.440423	37.4164	9.54175e-10	3.86148e-09	BTBD16	protein_coding
ENSG00000239605	2.66881	-2.76407	29.2341	6.41393e-08	2.03189e-07	STPG4	protein_coding
ENSG00000143340	2.6679	-1.61451	28.6017	8.89041e-08	2.76564e-07	FAM163A	protein_coding
ENSG00000111012	2.66558	3.52802	100.221	1.36339e-23	2.55908e-22	CYP27B1	protein_coding
ENSG00000122861	2.664	7.85901	142.207	8.76111e-33	3.30801e-31	PLAU	protein_coding
ENSG00000180176	2.66206	1.48383	27.8212	1.33063e-07	4.03352e-07	TH	protein_coding
ENSG00000253535	2.66188	-2.64266	20.3654	6.39762e-06	1.54618e-05	AC120193.1	lncRNA
ENSG00000139344	2.66171	1.07371	36.4516	1.56501e-09	6.16687e-09	AMDHD1	protein_coding
ENSG00000237380	2.66147	-0.921311	83.6976	5.76543e-20	7.65406e-19	HOXD-AS2	lncRNA
ENSG00000166073	2.66067	4.58324	109.382	1.33857e-25	2.96464e-24	GPR176	protein_coding
ENSG00000169495	2.66049	-1.1648	54.6579	1.43445e-13	9.31531e-13	HTRA4	protein_coding
ENSG00000140093	2.65947	-2.01049	46.7304	8.14568e-12	4.31304e-11	SERPINA10	protein_coding
ENSG00000168070	2.65886	-1.40625	18.9844	1.31789e-05	3.04132e-05	MAJIN	protein_coding
ENSG00000176678	2.6506	1.93861	78.9724	6.29832e-19	7.51179e-18	FOXL1	protein_coding
ENSG00000211897	2.64909	8.74221	36.5325	1.50144e-09	5.9297e-09	IGHG3	IG_C_gene
ENSG00000165566	2.64674	-2.88703	20.5007	5.9608e-06	1.44825e-05	AMER2	protein_coding
ENSG00000145526	2.64666	-1.45868	23.0238	1.60005e-06	4.21155e-06	CDH18	protein_coding
ENSG00000144488	2.64663	1.08496	46.2644	1.03323e-11	5.38936e-11	ESPNL	protein_coding
ENSG00000279296	2.64629	-2.31641	86.9182	1.13102e-20	1.6216e-19	PRAL	TEC
ENSG00000221887	2.64369	0.505482	48.896	2.699e-12	1.51918e-11	HMSD	protein_coding
ENSG00000280208	2.64146	-3.27277	31.1904	2.33918e-08	7.86798e-08	GGT4P	unprocessed_pseudogene
ENSG00000237424	2.64017	1.72503	207.951	3.84478e-47	3.69358e-45	FOXD2-AS1	lncRNA
ENSG00000184486	2.63816	-2.11589	33.6692	6.53281e-09	2.3802e-08	POU3F2	protein_coding
ENSG00000287987	2.63549	-1.27458	25.388	4.6882e-07	1.32154e-06	AL390839.2	lncRNA
ENSG00000229754	2.63426	1.06278	37.6628	8.40919e-10	3.43242e-09	CXCR2P1	transcribed_unprocessed_pseudogene
ENSG00000164411	2.63017	0.4878	35.4072	2.67492e-09	1.0234e-08	GJB7	protein_coding
ENSG00000243276	2.62971	-2.40987	21.3582	3.80984e-06	9.50289e-06	AC068633.1	lncRNA
ENSG00000172061	2.62806	5.545	48.1278	3.99327e-12	2.19487e-11	LRRC15	protein_coding
ENSG00000148680	2.62653	3.31086	70.733	4.09004e-17	4.02255e-16	HTR7	protein_coding
ENSG00000233098	2.62215	1.63671	34.8085	3.63785e-09	1.3652e-08	CCDC144NL-AS1	lncRNA
ENSG00000073792	2.62106	6.34871	117.829	1.89031e-27	4.87412e-26	IGF2BP2	protein_coding
ENSG00000250771	2.62066	0.228567	39.4641	3.34146e-10	1.44061e-09	AC106865.1	transcribed_unprocessed_pseudogene
ENSG00000148704	2.61911	-0.518143	28.5202	9.27272e-08	2.87514e-07	VAX1	protein_coding
ENSG00000196460	2.61774	-0.677822	89.1236	3.70901e-21	5.54113e-20	RFX8	protein_coding
ENSG00000164692	2.61645	11.4749	67.6372	1.96528e-16	1.7834e-15	COL1A2	protein_coding
ENSG00000175894	2.6164	-0.345977	27.7147	1.40587e-07	4.24632e-07	TSPEAR	protein_coding
ENSG00000188056	2.61527	-2.99011	31.5302	1.9636e-08	6.68568e-08	TREML4	protein_coding
ENSG00000080511	2.6132	-2.81046	48.0276	4.20251e-12	2.30394e-11	RDH8	protein_coding
ENSG00000225783	2.61294	3.12009	64.609	9.13372e-16	7.6539e-15	MIAT	lncRNA
ENSG00000204188	2.6124	-2.68725	55.2718	1.04961e-13	6.92883e-13	GGNBP1	transcribed_unitary_pseudogene
ENSG00000255624	2.61054	-0.366642	74.7467	5.35144e-18	5.79922e-17	C10orf88B	transcribed_processed_pseudogene
ENSG00000175040	2.61019	5.93225	92.8427	5.66194e-22	9.13615e-21	CHST2	protein_coding
ENSG00000260862	2.60894	-3.16336	47.5242	5.43278e-12	2.94228e-11	AC099506.1	lncRNA
ENSG00000205359	2.60866	-1.89073	43.8082	3.62178e-11	1.76764e-10	SLCO6A1	protein_coding
ENSG00000285769	2.60815	-3.10483	30.7731	2.90032e-08	9.59802e-08	AP003100.2	lncRNA
ENSG00000102794	2.60711	-2.37126	33.0534	8.96634e-09	3.19927e-08	ACOD1	protein_coding
ENSG00000186732	2.60701	1.14724	17.6831	2.60938e-05	5.79105e-05	MPPED1	protein_coding
ENSG00000286403	2.60117	1.01665	31.3426	2.16278e-08	7.31898e-08	AC010378.1	lncRNA
ENSG00000154277	2.60112	5.25593	39.1107	4.00436e-10	1.70925e-09	UCHL1	protein_coding
ENSG00000286791	2.60062	-1.72336	56.6583	5.1851e-14	3.53351e-13	AC079949.5	lncRNA
ENSG00000138944	2.59989	3.87033	67.5964	2.00635e-16	1.81802e-15	SHISAL1	protein_coding
ENSG00000160886	2.59834	3.93125	121.121	3.59522e-28	9.82666e-27	LY6K	protein_coding
ENSG00000163359	2.59727	9.5684	76.3095	2.42509e-18	2.71993e-17	COL6A3	protein_coding
ENSG00000254349	2.59599	-0.715759	37.7947	7.8594e-10	3.2184e-09	MIR2052HG	lncRNA
ENSG00000095932	2.59456	-1.02996	43.7075	3.81316e-11	1.85628e-10	SMIM24	protein_coding
ENSG00000248265	2.59169	-2.16676	55.7893	8.06674e-14	5.38761e-13	FLJ12825	lncRNA
ENSG00000261136	2.59076	-1.77314	86.5412	1.36854e-20	1.94379e-19	AC023908.3	lncRNA
ENSG00000267287	2.5902	0.65474	35.7933	2.19396e-09	8.49381e-09	AC068473.3	lncRNA
ENSG00000196990	2.58564	-1.40478	29.6728	5.1147e-08	1.64046e-07	FAM163B	protein_coding
ENSG00000234380	2.58434	0.993917	71.3564	2.98194e-17	2.96993e-16	LINC01426	lncRNA
ENSG00000237978	2.58294	1.84329	65.509	5.78503e-16	4.9591e-15	KCNMB2-AS1	lncRNA
ENSG00000174837	2.58122	1.55978	52.0294	5.46757e-13	3.32582e-12	ADGRE1	protein_coding
ENSG00000165685	2.57597	0.645554	46.6078	8.67146e-12	4.57972e-11	TMEM52B	protein_coding
ENSG00000254632	2.5759	-2.30616	21.9958	2.73245e-06	6.96513e-06	AP003119.1	lncRNA
ENSG00000197261	2.57574	3.26444	88.2053	5.90019e-21	8.67801e-20	C6orf141	protein_coding
ENSG00000121570	2.57486	-2.13674	25.9627	3.48075e-07	9.99492e-07	DPPA4	protein_coding
ENSG00000176049	2.56986	1.48114	38.7602	4.79201e-10	2.02158e-09	JAKMIP2	protein_coding
ENSG00000170044	2.56891	-1.48708	48.6448	3.06788e-12	1.71578e-11	ZPLD1	protein_coding
ENSG00000162782	2.5645	1.74418	24.5341	7.30055e-07	2.0116e-06	TDRD5	protein_coding
ENSG00000115844	2.56186	1.2581	55.6331	8.73421e-14	5.81634e-13	DLX2	protein_coding
ENSG00000227066	2.5579	-0.782562	38.0535	6.88299e-10	2.84156e-09	Z98257.1	lncRNA
ENSG00000088305	2.55782	3.53015	160.395	9.27723e-37	4.81148e-35	DNMT3B	protein_coding
ENSG00000166922	2.55686	1.94641	78.1607	9.49884e-19	1.11307e-17	SCG5	protein_coding
ENSG00000047936	2.55574	2.13955	26.3408	2.86186e-07	8.31214e-07	ROS1	protein_coding
ENSG00000285407	2.55549	0.668748	32.6301	1.11475e-08	3.9216e-08	AL033530.1	lncRNA
ENSG00000259692	2.5543	-0.224098	49.0331	2.51674e-12	1.42e-11	AC104041.1	lncRNA
ENSG00000255026	2.55417	0.444901	62.2409	3.03904e-15	2.41426e-14	AC136475.3	lncRNA
ENSG00000224189	2.55404	2.69544	80.5988	2.76526e-19	3.41429e-18	HAGLR	lncRNA
ENSG00000174332	2.55387	1.41114	74.3081	6.68278e-18	7.17029e-17	GLIS1	protein_coding
ENSG00000101463	2.55374	1.5673	46.7338	8.13155e-12	4.30656e-11	SYNDIG1	protein_coding
ENSG00000176659	2.55227	1.28714	36.0612	1.91216e-09	7.46118e-09	C20orf197	lncRNA
ENSG00000165972	2.55191	-1.50097	38.7772	4.75046e-10	2.00591e-09	CCDC38	protein_coding
ENSG00000182379	2.55062	4.65997	89.6589	2.82977e-21	4.2696e-20	NXPH4	protein_coding
ENSG00000233542	2.5497	-2.56097	66.8052	2.99706e-16	2.65928e-15	AL391845.2	lncRNA
ENSG00000111218	2.54612	-0.444724	21.6425	3.28487e-06	8.28142e-06	PRMT8	protein_coding
ENSG00000104321	2.54591	0.465725	49.1754	2.34067e-12	1.32833e-11	TRPA1	protein_coding
ENSG00000266278	2.54426	-2.36699	48.4273	3.42762e-12	1.90395e-11	LINC01910	lncRNA
ENSG00000231806	2.54139	1.25452	56.1431	6.73823e-14	4.53223e-13	PCAT7	lncRNA
ENSG00000175513	2.54054	-1.35677	26.8842	2.16017e-07	6.38488e-07	TSGA10IP	protein_coding
ENSG00000170054	2.54044	-0.405813	25.0962	5.45397e-07	1.52719e-06	SERPINA9	protein_coding
ENSG00000171956	2.53965	-2.52038	40.8782	1.62022e-10	7.26738e-10	FOXB1	protein_coding
ENSG00000133636	2.53928	6.63993	12.401	0.000429094	0.000797129	NTS	protein_coding
ENSG00000115194	2.53864	0.179396	44.3221	2.78557e-11	1.37784e-10	SLC30A3	protein_coding
ENSG00000263961	2.53794	2.39332	43.5666	4.09768e-11	1.98629e-10	RHEX	protein_coding
ENSG00000103546	2.53723	2.55801	45.3526	1.64569e-11	8.35057e-11	SLC6A2	protein_coding
ENSG00000287721	2.53695	-0.919723	112.904	2.26517e-26	5.33887e-25	AC061975.8	lncRNA
ENSG00000161270	2.53581	-1.6416	22.712	1.88187e-06	4.90515e-06	NPHS1	protein_coding
ENSG00000167281	2.53309	-2.01268	37.5193	9.05135e-10	3.67477e-09	RBFOX3	protein_coding
ENSG00000164900	2.53183	-1.13976	7.49477	0.00618784	0.00965162	GBX1	protein_coding
ENSG00000171431	2.531	-0.0727283	11.4387	0.000719293	0.00129349	KRT20	protein_coding
ENSG00000165078	2.53063	1.12526	45.4236	1.58714e-11	8.0733e-11	CPA6	protein_coding
ENSG00000189420	2.52987	1.43395	106.191	6.6975e-25	1.38878e-23	ZFP92	protein_coding
ENSG00000198610	2.52977	-2.57686	18.7205	1.51347e-05	3.46563e-05	AKR1C4	protein_coding
ENSG00000177807	2.52926	-0.39985	41.3077	1.30053e-10	5.90201e-10	KCNJ10	protein_coding
ENSG00000227440	2.52881	-0.809249	120.645	4.57063e-28	1.23886e-26	ATP5MC1P4	processed_pseudogene
ENSG00000233746	2.52858	-3.12787	37.7978	7.84693e-10	3.21387e-09	LINC00656	lncRNA
ENSG00000224853	2.52676	-0.737298	23.3691	1.3371e-06	3.55935e-06	LINC00393	lncRNA
ENSG00000233818	2.52333	-0.368393	104.704	1.41811e-24	2.85731e-23	AP000695.2	lncRNA
ENSG00000161638	2.52319	7.65584	126.057	2.98769e-29	8.76595e-28	ITGA5	protein_coding
ENSG00000100314	2.52283	-1.87303	52.0095	5.52341e-13	3.35531e-12	CABP7	protein_coding
ENSG00000284194	2.52267	-0.125624	61.4148	4.62316e-15	3.58882e-14	SCO2	protein_coding
ENSG00000246130	2.52242	-2.48909	81.5234	1.73195e-19	2.19194e-18	AC107959.2	lncRNA
ENSG00000122733	2.52049	1.97901	54.8243	1.31798e-13	8.59821e-13	PHF24	protein_coding
ENSG00000271134	2.51822	-0.386739	77.2796	1.48392e-18	1.70035e-17	IFITM3P9	processed_pseudogene
ENSG00000177710	2.51143	-2.66299	35.126	3.09048e-09	1.16923e-08	SLC35G5	protein_coding
ENSG00000164729	2.51096	-1.93701	18.7336	1.50309e-05	3.44325e-05	SLC35G3	protein_coding
ENSG00000234715	2.50741	-1.7975	10.3666	0.00128318	0.00222272	AC005064.1	lncRNA
ENSG00000268686	2.50682	-0.266564	31.0507	2.5137e-08	8.40379e-08	AC010643.1	lncRNA
ENSG00000196092	2.5064	2.21383	51.4672	7.28051e-13	4.35759e-12	PAX5	protein_coding
ENSG00000227748	2.50635	-0.777591	17.6258	2.68916e-05	5.95243e-05	AL138916.1	lncRNA
ENSG00000011083	2.50523	-2.31515	76.9654	1.73981e-18	1.97468e-17	SLC6A7	protein_coding
ENSG00000145040	2.50465	2.15244	110.464	7.75603e-26	1.74495e-24	UCN2	protein_coding
ENSG00000078399	2.50408	0.840209	32.1196	1.44971e-08	5.01853e-08	HOXA9	protein_coding
ENSG00000175841	2.50291	-1.4655	43.7501	3.73097e-11	1.81821e-10	FAM172BP	processed_pseudogene
ENSG00000072182	2.5025	-2.2764	41.3933	1.24482e-10	5.65934e-10	ASIC4	protein_coding
ENSG00000126259	2.50171	-1.02513	31.9768	1.56028e-08	5.38085e-08	KIRREL2	protein_coding
ENSG00000224893	2.50152	-3.27064	21.4444	3.64246e-06	9.12052e-06	LINC02840	lncRNA
ENSG00000223872	2.49934	-2.67541	23.6096	1.17995e-06	3.16359e-06	AC006372.1	lncRNA
ENSG00000232053	2.49933	-0.923755	56.6355	5.24556e-14	3.5715e-13	AC078845.1	lncRNA
ENSG00000234902	2.49385	-2.46251	110.058	9.51849e-26	2.12676e-24	AC007879.3	lncRNA
ENSG00000248810	2.49377	-0.0846621	17.8048	2.44763e-05	5.45386e-05	LINC02432	lncRNA
ENSG00000249641	2.49362	1.65531	54.3772	1.65471e-13	1.06848e-12	HOXC13-AS	lncRNA
ENSG00000141096	2.49317	-1.9565	22.6182	1.97606e-06	5.13303e-06	DPEP3	protein_coding
ENSG00000073146	2.49122	-0.289735	68.5073	1.26411e-16	1.17044e-15	MOV10L1	protein_coding
ENSG00000286802	2.4907	-1.78813	32.2969	1.32327e-08	4.60465e-08	AC104459.1	lncRNA
ENSG00000278828	2.49022	2.29842	97.4234	5.59791e-23	9.88776e-22	H3C10	protein_coding
ENSG00000267943	2.49017	-2.96127	27.5433	1.53613e-07	4.6159e-07	AC010328.1	lncRNA
ENSG00000242242	2.48846	-0.370277	38.9244	4.40542e-10	1.86748e-09	NECTIN3-AS1	lncRNA
ENSG00000279459	2.48842	-3.14051	40.042	2.48565e-10	1.09106e-09	AP001271.2	TEC
ENSG00000230623	2.48408	-3.35471	35.1706	3.02057e-09	1.14468e-08	AC104461.1	lncRNA
ENSG00000277586	2.4778	5.82088	39.6987	2.96318e-10	1.28653e-09	NEFL	protein_coding
ENSG00000144810	2.47677	5.23718	63.5354	1.57507e-15	1.28627e-14	COL8A1	protein_coding
ENSG00000203799	2.47632	1.66546	55.5757	8.99276e-14	5.97453e-13	CCDC162P	transcribed_unitary_pseudogene
ENSG00000171403	2.47595	2.36668	48.4946	3.31192e-12	1.84296e-11	KRT9	protein_coding
ENSG00000107105	2.47538	1.97424	38.3166	6.01476e-10	2.50126e-09	ELAVL2	protein_coding
ENSG00000255282	2.47506	-0.476935	60.1582	8.75318e-15	6.56647e-14	WTAPP1	transcribed_processed_pseudogene
ENSG00000231881	2.47356	-0.0870552	56.2477	6.38923e-14	4.30512e-13	AL109615.2	lncRNA
ENSG00000145692	2.4726	-1.4829	27.0216	2.01194e-07	5.97311e-07	BHMT	protein_coding
ENSG00000139211	2.4699	5.1144	88.1399	6.09854e-21	8.94662e-20	AMIGO2	protein_coding
ENSG00000196188	2.46914	-0.0418314	24.0618	9.32916e-07	2.53287e-06	CTSE	protein_coding
ENSG00000230524	2.46879	-1.88846	86.2247	1.60608e-20	2.25863e-19	COL6A4P1	transcribed_unprocessed_pseudogene
ENSG00000197301	2.46699	-1.32342	84.6735	3.51931e-20	4.78089e-19	HMGA2-AS1	lncRNA
ENSG00000128645	2.4643	-2.1873	56.6974	5.08301e-14	3.46704e-13	HOXD1	protein_coding
ENSG00000144227	2.46328	-1.66264	16.4753	4.92877e-05	0.000104896	NXPH2	protein_coding
ENSG00000259439	2.46242	-1.45391	14.4834	0.000141402	0.00028137	LINC01833	lncRNA
ENSG00000099869	2.46136	-1.804	32.3303	1.30072e-08	4.53104e-08	IGF2-AS	lncRNA
ENSG00000281327	2.4602	-0.909144	58.7642	1.77748e-14	1.28231e-13	LINC01338	lncRNA
ENSG00000145934	2.45827	7.36379	68.8767	1.04814e-16	9.82056e-16	TENM2	protein_coding
ENSG00000253755	2.45721	7.78951	31.4954	1.99912e-08	6.79748e-08	IGHGP	IG_C_pseudogene
ENSG00000264006	2.4571	-3.26361	21.2822	3.96403e-06	9.85725e-06	AKR1C8P	protein_coding
ENSG00000114270	2.45588	8.76358	151.661	7.51355e-35	3.38749e-33	COL7A1	protein_coding
ENSG00000167080	2.45587	2.19565	23.2508	1.42193e-06	3.7693e-06	B4GALNT2	protein_coding
ENSG00000211892	2.45534	8.84044	27.0058	2.02847e-07	6.01984e-07	IGHG4	IG_C_gene
ENSG00000173077	2.45434	1.04044	46.9131	7.42044e-12	3.95017e-11	DELEC1	lncRNA
ENSG00000167077	2.45328	3.04964	39.7865	2.83291e-10	1.23492e-09	MEI1	protein_coding
ENSG00000154898	2.45308	-2.35137	46.6478	8.49602e-12	4.49228e-11	CCDC144CP	transcribed_processed_pseudogene
ENSG00000165682	2.45258	-2.44111	51.6444	6.65189e-13	4.00839e-12	CLEC1B	protein_coding
ENSG00000231574	2.45204	-1.03347	34.4125	4.4585e-09	1.65435e-08	LINC02015	lncRNA
ENSG00000137959	2.45006	5.76349	63.756	1.40826e-15	1.1546e-14	IFI44L	protein_coding
ENSG00000070404	2.44789	5.80576	87.2077	9.77005e-21	1.4061e-19	FSTL3	protein_coding
ENSG00000196932	2.44685	0.278711	90.3413	2.00427e-21	3.07916e-20	TMEM26	protein_coding
ENSG00000156509	2.44438	0.0197322	76.4435	2.26607e-18	2.54784e-17	FBXO43	protein_coding
ENSG00000184984	2.44435	-1.89333	41.7075	1.06004e-10	4.86986e-10	CHRM5	protein_coding
ENSG00000132204	2.44304	-0.745681	14.4213	0.000146141	0.000290191	LINC00470	lncRNA
ENSG00000135454	2.44201	3.32619	72.5481	1.63006e-17	1.66278e-16	B4GALNT1	protein_coding
ENSG00000242082	2.44161	-2.64325	35.9882	1.9852e-09	7.72503e-09	SLC5A4-AS1	lncRNA
ENSG00000231107	2.43872	-1.21769	27.1299	1.90237e-07	5.66779e-07	LINC01508	lncRNA
ENSG00000138755	2.43871	7.06722	39.5323	3.22677e-10	1.39353e-09	CXCL9	protein_coding
ENSG00000198915	2.4376	3.41192	59.5951	1.16523e-14	8.60527e-14	RASGEF1A	protein_coding
ENSG00000123496	2.43679	1.52851	27.6334	1.46629e-07	4.41885e-07	IL13RA2	protein_coding
ENSG00000070886	2.43626	-1.17603	24.8441	6.21598e-07	1.72803e-06	EPHA8	protein_coding
ENSG00000174482	2.43563	-0.841557	21.3749	3.77685e-06	9.42991e-06	LINGO2	protein_coding
ENSG00000230778	2.43401	-3.33652	12.1155	0.000500033	0.000920576	ANKRD63	protein_coding
ENSG00000143194	2.4334	-0.75275	11.7187	0.000618736	0.00112429	MAEL	protein_coding
ENSG00000286134	2.4332	-2.76679	13.3004	0.00026535	0.000507646	AC114930.1	lncRNA
ENSG00000106633	2.43276	0.0392849	41.6982	1.06505e-10	4.89089e-10	GCK	protein_coding
ENSG00000136231	2.43249	4.07601	49.7891	1.71195e-12	9.81805e-12	IGF2BP3	protein_coding
ENSG00000256802	2.4324	-0.863222	50.4	1.25396e-12	7.30185e-12	AC022613.1	lncRNA
ENSG00000287625	2.43133	-0.31971	120.899	4.02038e-28	1.09205e-26	AC022210.1	lncRNA
ENSG00000230426	2.42975	-1.376	21.911	2.85596e-06	7.25963e-06	LINC01036	lncRNA
ENSG00000225096	2.42897	-1.44748	44.8889	2.0854e-11	1.0456e-10	AL445250.1	lncRNA
ENSG00000168925	2.42883	-3.02941	20.1494	7.16217e-06	1.71868e-05	CTRB1	protein_coding
ENSG00000124140	2.42792	-1.17322	58.2266	2.33595e-14	1.66151e-13	SLC12A5	protein_coding
ENSG00000224717	2.42676	-3.07929	14.8897	0.000113983	0.000230007	LEMD1-DT	lncRNA
ENSG00000138675	2.42621	-0.102797	23.4383	1.28988e-06	3.43887e-06	FGF5	protein_coding
ENSG00000185745	2.42415	6.34071	62.2948	2.95702e-15	2.34993e-14	IFIT1	protein_coding
ENSG00000171126	2.42383	-0.269708	34.8318	3.5946e-09	1.34919e-08	KCNG3	protein_coding
ENSG00000158516	2.42248	-2.13738	28.3122	1.03242e-07	3.17736e-07	CPA2	protein_coding
ENSG00000284719	2.42147	-1.38948	113.942	1.34179e-26	3.21239e-25	AL033527.3	lncRNA
ENSG00000271013	2.42083	-2.38718	39.3395	3.56169e-10	1.52976e-09	LRRC37A9P	processed_pseudogene
ENSG00000135097	2.41736	1.84881	33.6916	6.458e-09	2.35521e-08	MSI1	protein_coding
ENSG00000205562	2.41576	-0.0495932	51.8562	5.97179e-13	3.61707e-12	AL049775.1	lncRNA
ENSG00000253163	2.41509	-2.97207	57.0868	4.16993e-14	2.87265e-13	AC109479.1	lncRNA
ENSG00000256975	2.41491	-2.43474	25.9595	3.48648e-07	1.00076e-06	AC092821.2	processed_pseudogene
ENSG00000287958	2.41432	-1.69251	14.3906	0.000148545	0.000294606	AC092053.5	lncRNA
ENSG00000025423	2.41369	1.44141	183.552	8.12528e-42	5.78114e-40	HSD17B6	protein_coding
ENSG00000180318	2.41287	-0.114565	19.1727	1.19411e-05	2.76972e-05	ALX1	protein_coding
ENSG00000259178	2.40959	-0.742765	65.5011	5.80811e-16	4.977e-15	AC023906.2	lncRNA
ENSG00000183150	2.40948	0.203512	85.6163	2.18462e-20	3.02735e-19	GPR19	protein_coding
ENSG00000276851	2.40857	0.174587	39.1719	3.88092e-10	1.66029e-09	AC002401.4	lncRNA
ENSG00000204866	2.40805	3.46795	35.4623	2.60033e-09	9.96201e-09	IGFL2	protein_coding
ENSG00000250682	2.40672	1.85072	48.234	3.78265e-12	2.08683e-11	LINC00491	lncRNA
ENSG00000256001	2.40352	-1.2328	56.5135	5.58129e-14	3.78424e-13	AC079949.1	lncRNA
ENSG00000247151	2.40288	-3.32264	45.8691	1.26422e-11	6.51365e-11	CSTF3-DT	lncRNA
ENSG00000155052	2.40248	-2.88771	16.4846	4.90476e-05	0.000104464	CNTNAP5	protein_coding
ENSG00000170323	2.40204	7.42982	15.1421	9.9715e-05	0.000202978	FABP4	protein_coding
ENSG00000226057	2.40082	-1.95794	9.37634	0.00219804	0.00366979	PHF2P2	transcribed_unprocessed_pseudogene
ENSG00000233435	2.39983	-2.4637	51.1336	8.62903e-13	5.11896e-12	AGGF1P2	processed_pseudogene
ENSG00000237290	2.39881	-1.59282	25.0822	5.49387e-07	1.53742e-06	LINC01343	lncRNA
ENSG00000249345	2.39852	-2.98126	25.2594	5.01149e-07	1.40971e-06	LINC02405	lncRNA
ENSG00000124225	2.39824	7.21615	108.862	1.74031e-25	3.81728e-24	PMEPA1	protein_coding
ENSG00000187714	2.39786	-0.292074	8.39251	0.0037677	0.00607021	SLC18A3	protein_coding
ENSG00000163364	2.39613	2.16803	80.2018	3.38061e-19	4.14707e-18	LINC01116	lncRNA
ENSG00000149257	2.3955	8.38452	174.139	9.23015e-40	5.85382e-38	SERPINH1	protein_coding
ENSG00000287126	2.3954	2.2395	130.364	3.41188e-30	1.08041e-28	AC108488.3	lncRNA
ENSG00000253967	2.3945	-1.32304	12.048	0.000518468	0.000952665	AC022730.4	lncRNA
ENSG00000101057	2.39313	6.55536	202.736	5.28327e-46	4.88982e-44	MYBL2	protein_coding
ENSG00000214039	2.39199	-3.24593	20.9225	4.78249e-06	1.17589e-05	LINC02418	lncRNA
ENSG00000134028	2.39196	2.97492	46.1968	1.06951e-11	5.5646e-11	ADAMDEC1	protein_coding
ENSG00000179111	2.39115	-1.44158	47.9338	4.40845e-12	2.41104e-11	HES7	protein_coding
ENSG00000249695	2.3892	-2.3433	39.5457	3.20476e-10	1.38508e-09	AC026369.1	lncRNA
ENSG00000280179	2.38903	-3.09584	58.133	2.44984e-14	1.73763e-13	CU639417.5	lncRNA
ENSG00000137573	2.38808	7.07203	69.1112	9.30653e-17	8.75583e-16	SULF1	protein_coding
ENSG00000286393	2.38765	-2.73064	34.9488	3.38494e-09	1.27428e-08	Z97192.4	lncRNA
ENSG00000136531	2.38749	1.45596	23.505	1.24587e-06	3.32582e-06	SCN2A	protein_coding
ENSG00000263745	2.38739	0.902109	90.8228	1.57129e-21	2.42873e-20	AP005230.1	lncRNA
ENSG00000243144	2.38686	-2.4195	28.0145	1.20408e-07	3.66799e-07	AC079760.2	lncRNA
ENSG00000287731	2.38672	-3.18906	24.7246	6.61356e-07	1.83273e-06	AL035603.1	lncRNA
ENSG00000101412	2.38611	4.7167	121	3.82164e-28	1.0433e-26	E2F1	protein_coding
ENSG00000214776	2.38606	-1.73653	26.8037	2.25204e-07	6.64089e-07	AC092821.1	transcribed_unprocessed_pseudogene
ENSG00000247193	2.38491	-3.05669	24.1682	8.82773e-07	2.40533e-06	AC104078.1	lncRNA
ENSG00000267313	2.38461	0.749703	24.5991	7.05841e-07	1.94819e-06	KC6	lncRNA
ENSG00000239482	2.38455	-3.20911	11.555	0.000675672	0.00122103	AC112487.1	lncRNA
ENSG00000164220	2.3832	3.76445	70.3094	5.06968e-17	4.9412e-16	F2RL2	protein_coding
ENSG00000149380	2.38286	2.19491	68.2042	1.4741e-16	1.35715e-15	P4HA3	protein_coding
ENSG00000230533	2.38155	-0.232764	44.3991	2.67808e-11	1.32721e-10	AL356234.2	lncRNA
ENSG00000249790	2.38153	2.34573	17.3345	3.1344e-05	6.87582e-05	AC092490.1	lncRNA
ENSG00000229404	2.37952	-2.2359	14.6759	0.000127668	0.000255538	LINC00858	lncRNA
ENSG00000169258	2.3794	4.26529	228.562	1.2271e-51	1.44013e-49	GPRIN1	protein_coding
ENSG00000179761	2.37936	1.41749	55.4115	9.77606e-14	6.47039e-13	PIPOX	protein_coding
ENSG00000162779	2.37708	-1.31106	33.1114	8.70289e-09	3.11259e-08	AXDND1	protein_coding
ENSG00000224057	2.37698	-1.6709	43.2103	4.9162e-11	2.36243e-10	EGFR-AS1	lncRNA
ENSG00000278023	2.37665	-0.375485	73.098	1.23371e-17	1.28027e-16	RDM1	protein_coding
ENSG00000160326	2.3766	3.29737	128.184	1.02293e-29	3.1178e-28	SLC2A6	protein_coding
ENSG00000257219	2.37323	-1.05796	42.6181	6.65409e-11	3.13082e-10	LNCOG	lncRNA
ENSG00000196604	2.37189	-1.8994	45.0747	1.89661e-11	9.55143e-11	POTEF	protein_coding
ENSG00000171759	2.37147	-1.03952	11.7783	0.000599264	0.00109082	PAH	protein_coding
ENSG00000226521	2.37138	-3.21038	27.4423	1.61853e-07	4.85134e-07	AC087499.2	transcribed_unprocessed_pseudogene
ENSG00000178795	2.37066	-2.66697	31.9462	1.58502e-08	5.45958e-08	GDPD4	protein_coding
ENSG00000101076	2.37021	-1.55466	33.121	8.65975e-09	3.09813e-08	HNF4A	protein_coding
ENSG00000196368	2.37002	2.84421	57.8398	2.84353e-14	1.99819e-13	NUDT11	protein_coding
ENSG00000285280	2.3685	-0.402297	87.9048	6.86815e-21	1.00304e-19	AL390957.1	lncRNA
ENSG00000226674	2.36813	0.311292	44.6891	2.30945e-11	1.15235e-10	TEX41	lncRNA
ENSG00000160117	2.36643	0.682381	54.4564	1.58936e-13	1.02803e-12	ANKLE1	protein_coding
ENSG00000229835	2.36621	-1.2641	43.2593	4.79451e-11	2.30688e-10	KHSRPP1	processed_pseudogene
ENSG00000260034	2.3654	-1.82101	29.0246	7.14637e-08	2.25262e-07	LCMT1-AS2	lncRNA
ENSG00000137965	2.36485	6.02388	93.3835	4.30825e-22	7.00145e-21	IFI44	protein_coding
ENSG00000233928	2.36319	-1.12976	20.3366	6.49478e-06	1.56828e-05	AL591501.1	lncRNA
ENSG00000263033	2.36298	-2.05057	44.7421	2.24775e-11	1.12427e-10	AC007220.1	lncRNA
ENSG00000172156	2.36197	1.58162	45.0949	1.87714e-11	9.46384e-11	CCL11	protein_coding
ENSG00000250033	2.36028	-1.86328	26.793	2.26455e-07	6.67347e-07	SLC7A11-AS1	lncRNA
ENSG00000140323	2.35917	1.87794	56.3512	6.06154e-14	4.0928e-13	DISP2	protein_coding
ENSG00000080573	2.35911	6.43168	104.915	1.27489e-24	2.58014e-23	COL5A3	protein_coding
ENSG00000218336	2.35866	4.77166	73.2709	1.1302e-17	1.17877e-16	TENM3	protein_coding
ENSG00000130675	2.35839	-1.1495	37.4322	9.46475e-10	3.83304e-09	MNX1	protein_coding
ENSG00000171872	2.35754	-3.03625	32.6852	1.08361e-08	3.81854e-08	KLF17	protein_coding
ENSG00000116544	2.35713	0.499855	51.0612	8.95321e-13	5.29885e-12	DLGAP3	protein_coding
ENSG00000067715	2.3531	2.19394	44.118	3.09161e-11	1.52227e-10	SYT1	protein_coding
ENSG00000131620	2.35273	7.56096	53.8562	2.15715e-13	1.37421e-12	ANO1	protein_coding
ENSG00000265646	2.35222	-2.84817	20.9127	4.80708e-06	1.18169e-05	TUFMP1	processed_pseudogene
ENSG00000173262	2.3513	-1.52879	33.9562	5.6366e-09	2.07158e-08	SLC2A14	protein_coding
ENSG00000105928	2.34649	5.36053	128.413	9.11618e-30	2.79727e-28	GSDME	protein_coding
ENSG00000111783	2.34607	-2.76769	10.9374	0.000942408	0.00166396	RFX4	protein_coding
ENSG00000259727	2.34512	-2.64454	33.1328	8.60731e-09	3.08034e-08	AC103740.2	lncRNA
ENSG00000225872	2.345	-2.51473	48.2611	3.73083e-12	2.06024e-11	LINC01529	transcribed_unitary_pseudogene
ENSG00000116014	2.34473	-1.96826	38.0033	7.06253e-10	2.90747e-09	KISS1R	protein_coding
ENSG00000164690	2.34212	1.24096	15.8031	7.0288e-05	0.000146455	SHH	protein_coding
ENSG00000121594	2.33597	0.545996	95.6858	1.34643e-22	2.29973e-21	CD80	protein_coding
ENSG00000027869	2.33534	3.58417	144.902	2.2562e-33	8.93378e-32	SH2D2A	protein_coding
ENSG00000279692	2.33399	-0.285803	79.9952	3.75311e-19	4.59166e-18	AC110285.6	TEC
ENSG00000204529	2.33364	-3.02432	11.21	0.000813557	0.00145199	GUCY2EP	transcribed_unprocessed_pseudogene
ENSG00000287158	2.33246	-1.67613	17.8285	2.41736e-05	5.38958e-05	AC117464.1	lncRNA
ENSG00000089692	2.33188	3.42277	61.6285	4.14781e-15	3.23419e-14	LAG3	protein_coding
ENSG00000258947	2.3314	-1.05328	94.3363	2.6622e-22	4.40822e-21	TUBB3	protein_coding
ENSG00000258535	2.33093	-1.85506	34.546	4.16305e-09	1.55028e-08	AL079307.1	lncRNA
ENSG00000119917	2.33064	6.79777	65.3822	6.16921e-16	5.26859e-15	IFIT3	protein_coding
ENSG00000166862	2.33044	-3.21914	17.4334	2.97551e-05	6.54807e-05	CACNG2	protein_coding
ENSG00000081051	2.32977	-2.66156	28.8341	7.88494e-08	2.46837e-07	AFP	protein_coding
ENSG00000278875	2.32969	-3.20443	46.2125	1.06097e-11	5.52267e-11	AC025809.2	TEC
ENSG00000155966	2.32909	1.77508	33.2672	8.03278e-09	2.89246e-08	AFF2	protein_coding
ENSG00000120659	2.32766	0.541115	60.1094	8.97286e-15	6.72463e-14	TNFSF11	protein_coding
ENSG00000145451	2.32636	-1.83423	28.1104	1.14589e-07	3.50668e-07	GLRA3	protein_coding
ENSG00000133216	2.32456	4.99981	90.2078	2.1441e-21	3.27631e-20	EPHB2	protein_coding
ENSG00000287743	2.32435	-2.83609	46.5869	8.76435e-12	4.62663e-11	AL031289.2	lncRNA
ENSG00000149557	2.32143	5.25653	84.319	4.2105e-20	5.65573e-19	FEZ1	protein_coding
ENSG00000164007	2.32117	0.496188	15.9394	6.54027e-05	0.00013694	CLDN19	protein_coding
ENSG00000236670	2.32058	-2.61301	53.2702	2.90677e-13	1.82318e-12	KRT18P5	processed_pseudogene
ENSG00000115008	2.31963	5.49678	46.495	9.18509e-12	4.83529e-11	IL1A	protein_coding
ENSG00000187553	2.31962	-2.6795	16.9925	3.75282e-05	8.13831e-05	CYP26C1	protein_coding
ENSG00000167771	2.31925	2.13367	59.892	1.00206e-14	7.48275e-14	RCOR2	protein_coding
ENSG00000242147	2.31841	2.41247	58.5855	1.94649e-14	1.39759e-13	LASTR	lncRNA
ENSG00000234997	2.31694	-1.36193	81.2184	2.02099e-19	2.5352e-18	AC016745.1	lncRNA
ENSG00000112761	2.31633	1.72519	27.6317	1.4675e-07	4.42135e-07	CCN6	protein_coding
ENSG00000176919	2.31612	1.29648	27.5475	1.53281e-07	4.60714e-07	C8G	protein_coding
ENSG00000130540	2.31477	-0.107386	20.759	5.20867e-06	1.27531e-05	SULT4A1	protein_coding
ENSG00000119922	2.31456	5.09525	65.6203	5.46723e-16	4.7026e-15	IFIT2	protein_coding
ENSG00000131203	2.31364	5.56736	32.1694	1.41298e-08	4.89959e-08	IDO1	protein_coding
ENSG00000274460	2.31326	-1.49499	64.4631	9.83595e-16	8.21515e-15	AC092119.2	lncRNA
ENSG00000215493	2.31308	-1.49072	84.6509	3.55975e-20	4.83295e-19	AC007731.1	processed_pseudogene
ENSG00000278709	2.3125	1.03945	72.6727	1.5304e-17	1.56673e-16	NKILA	lncRNA
ENSG00000125675	2.31224	0.868232	48.035	4.18679e-12	2.29699e-11	GRIA3	protein_coding
ENSG00000235335	2.31126	-3.17044	10.6073	0.0011264	0.00196565	B3GALT1-AS1	lncRNA
ENSG00000287125	2.31073	0.0789014	102.246	4.90371e-24	9.51813e-23	AC018695.9	lncRNA
ENSG00000130427	2.31049	-0.286641	45.6546	1.41058e-11	7.21061e-11	EPO	protein_coding
ENSG00000188153	2.30915	6.34384	123.067	1.34805e-28	3.7752e-27	COL4A5	protein_coding
ENSG00000248973	2.30862	-1.28447	36.0801	1.89374e-09	7.39692e-09	AC106799.2	lncRNA
ENSG00000177822	2.30776	1.11092	52.0663	5.36573e-13	3.26737e-12	TENM3-AS1	lncRNA
ENSG00000225840	2.30642	-0.777955	15.3036	9.15422e-05	0.000187448	AC010970.1	processed_pseudogene
ENSG00000197467	2.30381	2.59647	147.059	7.61881e-34	3.14248e-32	COL13A1	protein_coding
ENSG00000183840	2.30233	1.63312	68.3931	1.33946e-16	1.23819e-15	GPR39	protein_coding
ENSG00000226535	2.30224	-3.30042	32.0888	1.47284e-08	5.09552e-08	AL445487.1	processed_pseudogene
ENSG00000185433	2.30069	-2.99975	34.3037	4.71491e-09	1.74608e-08	LINC00158	lncRNA
ENSG00000270977	2.29913	-1.41567	42.2925	7.85922e-11	3.67506e-10	AC015849.5	transcribed_processed_pseudogene
ENSG00000241679	2.29857	-2.95476	48.1682	3.91188e-12	2.15447e-11	AC018450.1	lncRNA
ENSG00000165891	2.29789	4.16018	123.501	1.08315e-28	3.04458e-27	E2F7	protein_coding
ENSG00000196739	2.29788	6.01713	143.21	5.28908e-33	2.03759e-31	COL27A1	protein_coding
ENSG00000163923	2.29747	4.32589	68.0949	1.55814e-16	1.43278e-15	RPL39L	protein_coding
ENSG00000124191	2.29735	3.52278	84.9747	3.02206e-20	4.12754e-19	TOX2	protein_coding
ENSG00000187134	2.29653	7.6932	28.4282	9.72366e-08	3.00636e-07	AKR1C1	protein_coding
ENSG00000253831	2.29483	-2.40487	33.1915	8.35153e-09	2.99539e-08	ETV3L	protein_coding
ENSG00000196421	2.29384	0.13247	67.4679	2.14142e-16	1.93399e-15	C20orf204	protein_coding
ENSG00000280832	2.29146	1.35216	135.658	2.36992e-31	8.20036e-30	GSEC	lncRNA
ENSG00000253891	2.29105	-3.27731	23.2326	1.43545e-06	3.80248e-06	AC023202.1	lncRNA
ENSG00000104889	2.28904	-2.38483	69.5733	7.36281e-17	7.01995e-16	RNASEH2A	protein_coding
ENSG00000196787	2.28874	1.39585	105.603	9.00839e-25	1.84944e-23	H2AC11	protein_coding
ENSG00000134871	2.28863	8.91557	136.915	1.25829e-31	4.42111e-30	COL4A2	protein_coding
ENSG00000169071	2.28861	4.15209	67.0958	2.58634e-16	2.30925e-15	ROR2	protein_coding
ENSG00000164076	2.28738	-2.33652	30.7745	2.89822e-08	9.59248e-08	CAMKV	protein_coding
ENSG00000204791	2.28704	-0.515045	62.02	3.39988e-15	2.68779e-14	SMPD5	transcribed_unitary_pseudogene
ENSG00000087303	2.28645	4.06095	63.8013	1.37625e-15	1.12998e-14	NID2	protein_coding
ENSG00000066405	2.28635	-0.92367	42.3752	7.53393e-11	3.52948e-10	CLDN18	protein_coding
ENSG00000205846	2.28563	-2.44841	34.1368	5.13699e-09	1.89407e-08	CLEC6A	protein_coding
ENSG00000041982	2.28544	10.0167	64.1938	1.12766e-15	9.35319e-15	TNC	protein_coding
ENSG00000204876	2.28362	-3.09572	38.9979	4.24252e-10	1.80313e-09	AC021218.1	lncRNA
ENSG00000260573	2.2815	-3.21581	10.0348	0.00153613	0.00262789	AC007493.1	lncRNA
ENSG00000180340	2.28118	3.16082	154.44	1.85614e-35	8.82269e-34	FZD2	protein_coding
ENSG00000168135	2.27973	-2.4424	16.451	4.99243e-05	0.000106162	KCNJ4	protein_coding
ENSG00000136378	2.27932	3.42901	105.074	1.17647e-24	2.38732e-23	ADAMTS7	protein_coding
ENSG00000111732	2.27854	-2.20895	22.0817	2.61286e-06	6.67598e-06	AICDA	protein_coding
ENSG00000130287	2.2771	-1.95691	22.87	1.73333e-06	4.53772e-06	NCAN	protein_coding
ENSG00000086300	2.27706	3.75007	141.774	1.08951e-32	4.08663e-31	SNX10	protein_coding
ENSG00000101198	2.27677	-0.765491	26.142	3.17209e-07	9.16176e-07	NKAIN4	protein_coding
ENSG00000196581	2.27502	3.45382	35.3708	2.72537e-09	1.04161e-08	AJAP1	protein_coding
ENSG00000224897	2.27125	-0.649282	67.0293	2.67498e-16	2.38558e-15	POT1-AS1	lncRNA
ENSG00000244247	2.27122	-2.24617	19.9331	8.01978e-06	1.90958e-05	LINC01995	lncRNA
ENSG00000187912	2.26923	-0.027286	34.5935	4.06256e-09	1.51509e-08	CLEC17A	protein_coding
ENSG00000145506	2.26918	3.64402	74.6726	5.55613e-18	6.01245e-17	NKD2	protein_coding
ENSG00000260086	2.26534	-0.312083	101.627	6.70123e-24	1.27891e-22	AC007611.1	lncRNA
ENSG00000267056	2.26495	1.9684	19.6796	9.15734e-06	2.16393e-05	AC005336.1	processed_pseudogene
ENSG00000253649	2.26445	-1.3327	21.0837	4.39657e-06	1.08593e-05	PRSS51	protein_coding
ENSG00000149243	2.26428	1.56132	39.0986	4.02924e-10	1.71858e-09	KLHL35	protein_coding
ENSG00000235277	2.26325	-1.42794	33.2108	8.2689e-09	2.96903e-08	AF127577.3	lncRNA
ENSG00000253369	2.26204	-2.69218	17.173	3.41258e-05	7.44586e-05	AC022034.3	lncRNA
ENSG00000182612	2.26182	3.14404	83.639	5.93896e-20	7.86609e-19	TSPAN10	protein_coding
ENSG00000114115	2.26178	7.11268	79.9919	3.75944e-19	4.59446e-18	RBP1	protein_coding
ENSG00000009694	2.26018	1.27072	24.3625	7.98078e-07	2.18818e-06	TENM1	protein_coding
ENSG00000260763	2.26005	-1.41667	25.9066	3.5834e-07	1.02728e-06	AC106799.3	lncRNA
ENSG00000182256	2.25999	-0.0867937	10.0649	0.0015112	0.00258875	GABRG3	protein_coding
ENSG00000232043	2.25839	-1.58122	64.3792	1.02634e-15	8.5533e-15	AL133230.1	lncRNA
ENSG00000196139	2.25806	6.91873	31.9937	1.54671e-08	5.33568e-08	AKR1C3	protein_coding
ENSG00000165949	2.25792	9.56788	94.4754	2.48155e-22	4.1271e-21	IFI27	protein_coding
ENSG00000259831	2.25768	-3.14913	35.5953	2.42877e-09	9.33776e-09	LINC00567	lncRNA
ENSG00000226025	2.25728	0.124344	25.5366	4.34071e-07	1.23014e-06	LGALS17A	transcribed_unprocessed_pseudogene
ENSG00000162493	2.25636	7.16268	102.625	4.05073e-24	7.91649e-23	PDPN	protein_coding
ENSG00000146216	2.25455	-0.577142	72.305	1.8438e-17	1.87263e-16	TTBK1	protein_coding
ENSG00000144355	2.2541	1.81218	64.2937	1.07185e-15	8.91307e-15	DLX1	protein_coding
ENSG00000118514	2.25325	-0.0441223	28.9406	7.46316e-08	2.34407e-07	ALDH8A1	protein_coding
ENSG00000154920	2.25314	1.88623	172.283	2.34732e-39	1.44834e-37	EME1	protein_coding
ENSG00000250748	2.25255	-2.31887	48.1314	3.98596e-12	2.19156e-11	AC025419.1	lncRNA
ENSG00000138316	2.24915	3.29378	94.9166	1.98576e-22	3.3244e-21	ADAMTS14	protein_coding
ENSG00000178773	2.24688	2.17779	58.1815	2.39018e-14	1.69796e-13	CPNE7	protein_coding
ENSG00000234795	2.24683	-0.494377	9.17608	0.00245199	0.00406427	RFTN1P1	transcribed_unprocessed_pseudogene
ENSG00000231482	2.24509	-2.43265	36.4837	1.53946e-09	6.07144e-09	AC105450.1	lncRNA
ENSG00000254180	2.24368	-2.88915	21.6108	3.33957e-06	8.40728e-06	AC004083.1	lncRNA
ENSG00000186684	2.2428	3.63217	67.3723	2.24784e-16	2.02608e-15	CYP27C1	protein_coding
ENSG00000255666	2.24279	-0.440308	20.3449	6.46645e-06	1.5621e-05	LINC02700	lncRNA
ENSG00000233101	2.23835	-2.14265	21.7585	3.09221e-06	7.83043e-06	HOXB-AS3	lncRNA
ENSG00000101194	2.23808	2.73384	75.4704	3.70924e-18	4.08573e-17	SLC17A9	protein_coding
ENSG00000268041	2.23793	-1.63323	82.0269	1.34248e-19	1.71621e-18	ERFL	protein_coding
ENSG00000280113	2.23778	-3.10678	52.5974	4.09426e-13	2.52649e-12	AL357140.3	TEC
ENSG00000058335	2.2358	0.363368	60.624	6.90864e-15	5.2502e-14	RASGRF1	protein_coding
ENSG00000184163	2.23389	3.00549	32.5565	1.15777e-08	4.06165e-08	C1QTNF12	protein_coding
ENSG00000258609	2.23298	-3.07151	27.7668	1.36857e-07	4.14247e-07	LINC-ROR	lncRNA
ENSG00000164556	2.23202	-2.74518	30.8144	2.8393e-08	9.41455e-08	FAM183BP	processed_pseudogene
ENSG00000172322	2.23179	1.24734	61.3283	4.8309e-15	3.73861e-14	CLEC12A	protein_coding
ENSG00000171310	2.22856	5.64899	143.676	4.18181e-33	1.63033e-31	CHST11	protein_coding
ENSG00000124493	2.22519	0.361687	35.2849	2.84836e-09	1.08502e-08	GRM4	protein_coding
ENSG00000226476	2.22508	1.56667	27.2508	1.78704e-07	5.33184e-07	LINC01748	lncRNA
ENSG00000146670	2.22503	5.70326	223.729	1.38981e-50	1.57429e-48	CDCA5	protein_coding
ENSG00000168754	2.2246	2.11441	27.735	1.39123e-07	4.20547e-07	FAM178B	protein_coding
ENSG00000138646	2.22359	4.44128	87.6714	7.72857e-21	1.12079e-19	HERC5	protein_coding
ENSG00000257135	2.22356	1.05821	36.8202	1.29544e-09	5.15277e-09	ODC1-DT	lncRNA
ENSG00000258998	2.22351	-2.51974	8.76327	0.00307357	0.00502038	LINC02302	lncRNA
ENSG00000131142	2.22287	-2.52934	21.2486	4.03407e-06	1.00238e-05	CCL25	protein_coding
ENSG00000185053	2.22281	-2.02753	8.74656	0.00310187	0.00506042	SGCZ	protein_coding
ENSG00000128564	2.22256	-0.119728	36.9937	1.18509e-09	4.74201e-09	VGF	protein_coding
ENSG00000164465	2.21971	5.54387	129.379	5.6019e-30	1.75439e-28	DCBLD1	protein_coding
ENSG00000286654	2.21964	-2.74081	34.2481	4.85144e-09	1.79402e-08	AC092636.1	lncRNA
ENSG00000230662	2.21787	-2.9226	17.5804	2.75411e-05	6.08969e-05	TNPO1P2	processed_pseudogene
ENSG00000204661	2.2173	-3.05303	39.6895	2.97715e-10	1.29186e-09	C5orf60	lncRNA
ENSG00000257900	2.2171	-3.33562	44.058	3.18781e-11	1.56828e-10	AL162632.1	lncRNA
ENSG00000162062	2.21696	3.20193	162.4	3.38224e-37	1.8162e-35	TEDC2	protein_coding
ENSG00000124134	2.21687	2.41121	23.8526	1.04001e-06	2.80622e-06	KCNS1	protein_coding
ENSG00000212961	2.2155	-3.25058	38.1278	6.6258e-10	2.74284e-09	HNRNPA1P40	processed_pseudogene
ENSG00000100167	2.2155	2.17821	47.0282	6.99734e-12	3.73104e-11	SEPTIN3	protein_coding
ENSG00000246889	2.21253	-0.260674	60.1691	8.70482e-15	6.53292e-14	AP000487.1	lncRNA
ENSG00000225106	2.21094	-2.74553	20.419	6.22092e-06	1.50695e-05	AL162457.2	lncRNA
ENSG00000248578	2.2101	-1.38593	31.2411	2.27895e-08	7.68244e-08	NPM1P21	processed_pseudogene
ENSG00000116962	2.20958	6.64931	76.4226	2.2901e-18	2.57359e-17	NID1	protein_coding
ENSG00000157168	2.20946	5.72437	61.8981	3.61698e-15	2.8515e-14	NRG1	protein_coding
ENSG00000171208	2.2086	5.21636	200.852	1.36118e-45	1.23471e-43	NETO2	protein_coding
ENSG00000049249	2.20765	2.65997	77.6923	1.20409e-18	1.39728e-17	TNFRSF9	protein_coding
ENSG00000166897	2.20749	1.03467	29.2728	6.28726e-08	1.99371e-07	ELFN2	protein_coding
ENSG00000133101	2.20636	3.82812	25.5314	4.35246e-07	1.23316e-06	CCNA1	protein_coding
ENSG00000272163	2.20613	-0.859071	18.648	1.5721e-05	3.59338e-05	AF106564.1	lncRNA
ENSG00000127564	2.20407	5.06348	191.408	1.567e-43	1.26516e-41	PKMYT1	protein_coding
ENSG00000233682	2.20378	-2.09916	35.7159	2.28294e-09	8.81432e-09	AL356417.2	lncRNA
ENSG00000133107	2.20187	-0.265442	94.1045	2.99305e-22	4.93452e-21	TRPC4	protein_coding
ENSG00000237863	2.20069	-2.30018	8.35259	0.00385138	0.0061921	AL035425.1	lncRNA
ENSG00000082126	2.20031	-2.55467	57.3046	3.73274e-14	2.5832e-13	MPP4	protein_coding
ENSG00000227115	2.19978	-3.2075	29.6825	5.0892e-08	1.6329e-07	LINC01630	lncRNA
ENSG00000128045	2.19975	-2.30741	46.2182	1.05789e-11	5.50789e-11	RASL11B	protein_coding
ENSG00000248405	2.19873	-3.0066	41.1977	1.37583e-10	6.22389e-10	PRR5-ARHGAP8	protein_coding
ENSG00000103449	2.19869	0.505286	33.5724	6.86599e-09	2.49203e-08	SALL1	protein_coding
ENSG00000140937	2.19829	5.76194	59.6496	1.13342e-14	8.38663e-14	CDH11	protein_coding
ENSG00000180066	2.1975	0.705785	60.2051	8.54715e-15	6.42461e-14	LINC02870	lncRNA
ENSG00000251493	2.19737	1.9914	94.3861	2.59612e-22	4.30819e-21	FOXD1	protein_coding
ENSG00000240086	2.19676	-0.315186	20.2937	6.64177e-06	1.6014e-05	AC092969.1	lncRNA
ENSG00000236064	2.19611	-1.40349	94.408	2.56754e-22	4.26699e-21	AL109946.1	lncRNA
ENSG00000248515	2.19556	-2.41815	14.7724	0.0001213	0.000243669	AC024230.1	lncRNA
ENSG00000082684	2.19283	1.2504	62.5426	2.60747e-15	2.08451e-14	SEMA5B	protein_coding
ENSG00000157680	2.19222	1.286	48.4272	3.42775e-12	1.90395e-11	DGKI	protein_coding
ENSG00000225465	2.19152	-0.891824	26.5796	2.52895e-07	7.40091e-07	RFPL1S	lncRNA
ENSG00000250979	2.18766	-3.26358	36.8968	1.24553e-09	4.96556e-09	AC022905.1	unprocessed_pseudogene
ENSG00000197046	2.18487	-0.524195	46.3006	1.01435e-11	5.29936e-11	SIGLEC15	protein_coding
ENSG00000176692	2.18485	2.10235	45.6806	1.39192e-11	7.12325e-11	FOXC2	protein_coding
ENSG00000230798	2.18384	0.317011	36.7457	1.34586e-09	5.34587e-09	FOXD3-AS1	lncRNA
ENSG00000167889	2.1838	0.721593	46.6081	8.67005e-12	4.57972e-11	MGAT5B	protein_coding
ENSG00000092853	2.18193	4.15891	175.909	3.79029e-40	2.49415e-38	CLSPN	protein_coding
ENSG00000273297	2.1807	-0.421385	53.5102	2.5725e-13	1.62515e-12	AC009275.1	lncRNA
ENSG00000271615	2.18014	-3.06792	22.5875	2.00789e-06	5.21036e-06	ACTG1P22	transcribed_processed_pseudogene
ENSG00000184507	2.17866	-2.09659	21.5387	3.46753e-06	8.70918e-06	NUTM1	protein_coding
ENSG00000118193	2.17811	4.16894	150.555	1.31083e-34	5.76157e-33	KIF14	protein_coding
ENSG00000142156	2.17799	9.43697	76.8514	1.84314e-18	2.08675e-17	COL6A1	protein_coding
ENSG00000141391	2.17722	1.53347	155.913	8.84463e-36	4.32134e-34	PRELID3A	protein_coding
ENSG00000255750	2.17644	-0.879033	24.1981	8.69179e-07	2.37198e-06	AC022509.1	lncRNA
ENSG00000140451	2.17311	2.72415	117.094	2.73772e-27	6.9723e-26	PIF1	protein_coding
ENSG00000187855	2.17295	-1.49216	11.4284	0.00072331	0.0013003	ASCL4	protein_coding
ENSG00000111206	2.1723	6.08439	147.639	5.69038e-34	2.35561e-32	FOXM1	protein_coding
ENSG00000178752	2.17224	1.49091	69.656	7.06054e-17	6.74871e-16	ERFE	protein_coding
ENSG00000242512	2.17162	2.41093	15.2314	9.51108e-05	0.000194231	LINC01206	lncRNA
ENSG00000171388	2.17148	3.59775	80.8623	2.42004e-19	3.00597e-18	APLN	protein_coding
ENSG00000184995	2.17033	0.0427872	38.4082	5.73911e-10	2.39275e-09	IFNE	protein_coding
ENSG00000187730	2.16926	0.190208	58.1321	2.45092e-14	1.73786e-13	GABRD	protein_coding
ENSG00000188269	2.16879	-1.58191	12.5969	0.000386382	0.000721847	OR7A5	protein_coding
ENSG00000095596	2.16678	1.50867	10.9143	0.000954247	0.00168395	CYP26A1	protein_coding
ENSG00000114948	2.16527	5.17447	39.2623	3.70533e-10	1.58876e-09	ADAM23	protein_coding
ENSG00000130508	2.16475	6.99625	72.7941	1.43905e-17	1.4792e-16	PXDN	protein_coding
ENSG00000262943	2.16447	1.77506	71.8568	2.31398e-17	2.33428e-16	ALOX12P2	transcribed_unprocessed_pseudogene
ENSG00000259158	2.16267	-1.2196	48.4714	3.35148e-12	1.86341e-11	ADAM20P1	transcribed_unprocessed_pseudogene
ENSG00000269994	2.16224	2.6003	28.3462	1.01448e-07	3.12638e-07	AL513318.1	lncRNA
ENSG00000206557	2.16212	-3.05849	27.0954	1.93655e-07	5.76057e-07	TRIM71	protein_coding
ENSG00000137868	2.16185	3.94722	47.0632	6.87349e-12	3.6693e-11	STRA6	protein_coding
ENSG00000167550	2.16162	1.33861	109.102	1.54114e-25	3.39678e-24	RHEBL1	protein_coding
ENSG00000204632	2.16015	3.10721	48.2773	3.70015e-12	2.04429e-11	HLA-G	protein_coding
ENSG00000267506	2.15769	-1.7756	19.4464	1.0346e-05	2.42668e-05	AC021683.2	lncRNA
ENSG00000133106	2.15666	5.70406	75.2426	4.16283e-18	4.56108e-17	EPSTI1	protein_coding
ENSG00000250292	2.15578	-2.48402	22.2786	2.35818e-06	6.06267e-06	AC093844.1	processed_pseudogene
ENSG00000173546	2.15541	7.13051	55.659	8.6196e-14	5.74338e-13	CSPG4	protein_coding
ENSG00000286828	2.15282	-2.03991	64.3785	1.02671e-15	8.5533e-15	AC008883.3	lncRNA
ENSG00000188660	2.15249	-3.34966	45.5931	1.45553e-11	7.4304e-11	LINC00319	lncRNA
ENSG00000228168	2.15232	0.867871	90.9144	1.50024e-21	2.32205e-20	HNRNPA1P21	processed_pseudogene
ENSG00000271860	2.15188	-3.25308	23.1718	1.48153e-06	3.91862e-06	AL589740.1	lncRNA
ENSG00000211893	2.15115	9.69413	24.9275	5.9527e-07	1.65848e-06	IGHG2	IG_C_gene
ENSG00000237989	2.15076	2.40157	97.305	5.94298e-23	1.0481e-21	LINC01679	lncRNA
ENSG00000129195	2.14957	3.57032	111.229	5.2704e-26	1.19996e-24	PIMREG	protein_coding
ENSG00000211899	2.1493	8.03331	20.8741	4.9049e-06	1.20495e-05	IGHM	IG_C_gene
ENSG00000251363	2.14907	-0.358392	11.977	0.000538624	0.000986914	LINC02315	lncRNA
ENSG00000286358	2.14565	-1.69939	13.3374	0.000260164	0.000498687	AC096647.1	lncRNA
ENSG00000163918	2.14529	5.13422	150.832	1.14041e-34	5.06139e-33	RFC4	protein_coding
ENSG00000185155	2.14467	-0.901868	41.0046	1.51875e-10	6.83513e-10	MIXL1	protein_coding
ENSG00000113196	2.14426	-3.38193	10.9846	0.00091873	0.00162555	HAND1	protein_coding
ENSG00000166923	2.14411	6.03466	54.8969	1.2702e-13	8.3175e-13	GREM1	protein_coding
ENSG00000179750	2.14339	3.89956	67.8993	1.72066e-16	1.5727e-15	APOBEC3B	protein_coding
ENSG00000153233	2.14322	-0.320813	46.4523	9.38759e-12	4.93322e-11	PTPRR	protein_coding
ENSG00000151651	2.14254	5.43269	98.4286	3.36955e-23	6.11786e-22	ADAM8	protein_coding
ENSG00000279347	2.14241	-2.73428	51.8466	6.00096e-13	3.63377e-12	AC021945.1	TEC
ENSG00000252690	2.14238	-2.5972	65.2414	6.62643e-16	5.63555e-15	AC105339.2	lncRNA
ENSG00000175600	2.14216	3.15486	92.9729	5.30152e-22	8.5728e-21	SUGCT	protein_coding
ENSG00000174015	2.14196	-0.687236	45.9532	1.21113e-11	6.25424e-11	CBY2	protein_coding
ENSG00000163377	2.13964	-3.11331	9.5475	0.00200222	0.00336532	TAFA4	protein_coding
ENSG00000139973	2.13927	-0.681564	35.3166	2.80226e-09	1.06907e-08	SYT16	protein_coding
ENSG00000173391	2.13799	3.25335	41.7722	1.02552e-10	4.71793e-10	OLR1	protein_coding
ENSG00000231666	2.13723	-2.63477	43.9262	3.40987e-11	1.66995e-10	LINC01704	lncRNA
ENSG00000223725	2.13511	-2.47594	80.7466	2.56604e-19	3.1752e-18	AC009226.1	lncRNA
ENSG00000142945	2.13384	5.45565	197.375	7.81147e-45	6.81423e-43	KIF2C	protein_coding
ENSG00000093009	2.13383	4.64208	163.75	1.71575e-37	9.34548e-36	CDC45	protein_coding
ENSG00000260293	2.13335	-0.221362	31.6467	1.8493e-08	6.31446e-08	AC106820.4	lncRNA
ENSG00000081985	2.13264	4.62176	48.9942	2.56725e-12	1.44609e-11	IL12RB2	protein_coding
ENSG00000113140	2.1314	10.3483	75.4758	3.69916e-18	4.07857e-17	SPARC	protein_coding
ENSG00000089199	2.13126	5.4002	14.191	0.000165161	0.000325546	CHGB	protein_coding
ENSG00000244791	2.13117	-3.08414	23.5058	1.24536e-06	3.32486e-06	AC087667.1	lncRNA
ENSG00000091409	2.13026	9.71702	107.463	3.52442e-25	7.49944e-24	ITGA6	protein_coding
ENSG00000203772	2.12917	-1.43886	47.3132	6.05033e-12	3.25583e-11	SPRN	protein_coding
ENSG00000130270	2.12899	1.99991	96.9401	7.14583e-23	1.25151e-21	ATP8B3	protein_coding
ENSG00000253361	2.12842	-2.66582	10.9446	0.000938747	0.00165852	AC069120.1	lncRNA
ENSG00000160505	2.12633	-2.48947	14.0043	0.000182392	0.000357652	NLRP4	protein_coding
ENSG00000139329	2.12471	8.44942	62.9965	2.07075e-15	1.66892e-14	LUM	protein_coding
ENSG00000166349	2.12408	2.21796	63.9356	1.28554e-15	1.05921e-14	RAG1	protein_coding
ENSG00000287899	2.12302	-3.26541	32.4189	1.24274e-08	4.33967e-08	AC055714.1	lncRNA
ENSG00000137809	2.12262	4.5766	42.4833	7.12894e-11	3.34388e-10	ITGA11	protein_coding
ENSG00000130477	2.12131	0.160773	35.8556	2.12498e-09	8.24637e-09	UNC13A	protein_coding
ENSG00000250548	2.12127	-1.04833	73.0683	1.25241e-17	1.2979e-16	LINC01303	lncRNA
ENSG00000196584	2.12058	2.86337	140.969	1.63466e-32	6.03206e-31	XRCC2	protein_coding
ENSG00000232555	2.11963	-2.32109	48.1576	3.93308e-12	2.16457e-11	AC104088.1	lncRNA
ENSG00000160856	2.11941	0.773108	34.1442	5.11752e-09	1.8872e-08	FCRL3	protein_coding
ENSG00000124678	2.11886	0.667235	16.9852	3.76714e-05	8.1686e-05	TCP11	protein_coding
ENSG00000100558	2.11869	6.22251	101.699	6.46478e-24	1.23585e-22	PLEK2	protein_coding
ENSG00000254413	2.11844	-2.941	51.2731	8.03705e-13	4.78649e-12	CHKB-CPT1B	protein_coding
ENSG00000236499	2.11832	-2.12804	37.0755	1.13643e-09	4.55935e-09	LINC00896	lncRNA
ENSG00000236120	2.11744	1.36665	25.9539	3.49675e-07	1.00358e-06	AC110995.1	lncRNA
ENSG00000224807	2.11677	-2.15107	16.4971	4.87256e-05	0.000103836	DUX4L9	unprocessed_pseudogene
ENSG00000227953	2.11435	-1.35793	29.3512	6.03794e-08	1.91812e-07	LINC01341	lncRNA
ENSG00000185338	2.11424	3.72645	103.387	2.75708e-24	5.42551e-23	SOCS1	protein_coding
ENSG00000258881	2.11421	-2.85577	39.318	3.6011e-10	1.54639e-09	AC007040.2	protein_coding
ENSG00000272468	2.11379	-0.13051	56.3493	6.06739e-14	4.09553e-13	AL021807.1	lncRNA
ENSG00000162676	2.11224	1.91396	76.9674	1.73803e-18	1.97364e-17	GFI1	protein_coding
ENSG00000175063	2.11077	5.82556	174.404	8.07889e-40	5.15239e-38	UBE2C	protein_coding
ENSG00000231870	2.10974	3.23489	29.6447	5.18955e-08	1.66323e-07	KRT17P3	unprocessed_pseudogene
ENSG00000164694	2.10857	5.12909	37.4954	9.16298e-10	3.71678e-09	FNDC1	protein_coding
ENSG00000163577	2.1084	3.86131	143.621	4.29967e-33	1.67056e-31	EIF5A2	protein_coding
ENSG00000086991	2.10832	2.46755	81.8065	1.50082e-19	1.91111e-18	NOX4	protein_coding
ENSG00000261008	2.10828	0.629649	92.6261	6.31685e-22	1.01641e-20	LINC01572	lncRNA
ENSG00000094804	2.10758	5.22094	170.986	4.50524e-39	2.74265e-37	CDC6	protein_coding
ENSG00000175728	2.10714	-3.01372	38.6368	5.10469e-10	2.14356e-09	LINC02873	lncRNA
ENSG00000287593	2.10605	-0.644	38.8463	4.58525e-10	1.94082e-09	AL022724.3	lncRNA
ENSG00000196876	2.1048	1.6069	60.5532	7.1617e-15	5.43525e-14	SCN8A	protein_coding
ENSG00000197646	2.10375	2.93086	60.1987	8.57506e-15	6.44347e-14	PDCD1LG2	protein_coding
ENSG00000178999	2.10344	5.19099	148.367	3.94358e-34	1.6505e-32	AURKB	protein_coding
ENSG00000115758	2.10316	8.58727	54.4985	1.55567e-13	1.00738e-12	ODC1	protein_coding
ENSG00000163599	2.10314	2.17946	70.8009	3.95149e-17	3.89638e-16	CTLA4	protein_coding
ENSG00000214725	2.10256	-0.859876	27.5052	1.56669e-07	4.704e-07	CDIPTOSP	transcribed_unitary_pseudogene
ENSG00000115163	2.10195	3.61778	182.607	1.30712e-41	9.24238e-40	CENPA	protein_coding
ENSG00000280721	2.10022	-0.318053	95.5889	1.41394e-22	2.41324e-21	LINC01943	lncRNA
ENSG00000124232	2.09925	-2.99233	27.0019	2.03255e-07	6.02958e-07	RBPJL	protein_coding
ENSG00000277865	2.09777	-3.3566	16.3588	5.24115e-05	0.00011114	GOLGA6L22	protein_coding
ENSG00000143476	2.09671	4.81419	151.2	9.4782e-35	4.23137e-33	DTL	protein_coding
ENSG00000162975	2.09651	-0.449466	38.5105	5.44586e-10	2.278e-09	KCNF1	protein_coding
ENSG00000158402	2.09469	2.72934	130.794	2.74689e-30	8.79624e-29	CDC25C	protein_coding
ENSG00000168743	2.09273	6.07632	84.4283	3.98398e-20	5.36729e-19	NPNT	protein_coding
ENSG00000280604	2.09272	-2.60943	39.1471	3.93039e-10	1.67925e-09	AJ239328.1	lncRNA
ENSG00000186827	2.09213	2.41678	76.8045	1.88747e-18	2.13482e-17	TNFRSF4	protein_coding
ENSG00000138180	2.09148	5.67874	169.002	1.2221e-38	7.20849e-37	CEP55	protein_coding
ENSG00000256209	2.09113	-2.37567	28.1058	1.14858e-07	3.51444e-07	AC073578.1	lncRNA
ENSG00000167900	2.09098	6.97026	174.085	9.48406e-40	5.99814e-38	TK1	protein_coding
ENSG00000226856	2.08956	-1.59009	42.2813	7.9043e-11	3.69462e-10	THORLNC	lncRNA
ENSG00000143184	2.08746	0.676681	64.1046	1.17987e-15	9.7685e-15	XCL1	protein_coding
ENSG00000248588	2.0873	-2.91234	10.7233	0.00105796	0.00185319	AC008517.1	lncRNA
ENSG00000107984	2.08622	4.01904	30.7893	2.87621e-08	9.52931e-08	DKK1	protein_coding
ENSG00000110427	2.08554	4.13468	49.3725	2.11689e-12	1.20644e-11	KIAA1549L	protein_coding
ENSG00000146070	2.08541	3.17887	74.8033	5.20036e-18	5.64895e-17	PLA2G7	protein_coding
ENSG00000260589	2.08393	-1.96677	76.9481	1.75507e-18	1.99101e-17	STAM-AS1	lncRNA
ENSG00000183186	2.08305	1.00767	54.8938	1.27224e-13	8.32842e-13	C2CD4C	protein_coding
ENSG00000181577	2.08193	1.81139	28.7181	8.37158e-08	2.61137e-07	C6orf223	lncRNA
ENSG00000128253	2.08165	-3.24944	37.7997	7.83954e-10	3.21142e-09	RFPL2	protein_coding
ENSG00000261488	2.08087	0.315251	81.3132	1.92638e-19	2.42453e-18	TBILA	lncRNA
ENSG00000271826	2.07962	-1.37725	81.1484	2.09384e-19	2.61937e-18	PLS3-AS1	lncRNA
ENSG00000221968	2.0792	4.83401	88.8949	4.16357e-21	6.19178e-20	FADS3	protein_coding
ENSG00000136943	2.07799	6.5517	78.1784	9.41445e-19	1.10432e-17	CTSV	protein_coding
ENSG00000237265	2.07797	-1.382	26.0475	3.33122e-07	9.58851e-07	BX276092.7	transcribed_unprocessed_pseudogene
ENSG00000213928	2.07764	1.29443	96.1992	1.03889e-22	1.79737e-21	IRF9	protein_coding
ENSG00000063515	2.07683	-2.18995	29.3131	6.15768e-08	1.95507e-07	GSC2	protein_coding
ENSG00000255983	2.07645	-1.81397	31.4321	2.06538e-08	7.01022e-08	AC007848.1	lncRNA
ENSG00000112333	2.07541	-0.024346	22.0666	2.63356e-06	6.72433e-06	NR2E1	protein_coding
ENSG00000114200	2.07423	1.78323	22.0807	2.61424e-06	6.67874e-06	BCHE	protein_coding
ENSG00000188263	2.07371	1.10068	12.0356	0.000521941	0.000958583	IL17REL	protein_coding
ENSG00000147119	2.07352	3.16185	84.8329	3.2468e-20	4.42388e-19	CHST7	protein_coding
ENSG00000174371	2.07239	4.01279	163.831	1.64674e-37	8.99112e-36	EXO1	protein_coding
ENSG00000227094	2.07091	-2.18047	24.1228	9.03841e-07	2.45862e-06	AL512785.1	lncRNA
ENSG00000117215	2.07001	1.80372	18.8431	1.41921e-05	3.25994e-05	PLA2G2D	protein_coding
ENSG00000150630	2.06963	4.58778	53.2896	2.87829e-13	1.80631e-12	VEGFC	protein_coding
ENSG00000006606	2.06893	1.58062	28.3614	1.00652e-07	3.1048e-07	CCL26	protein_coding
ENSG00000254369	2.06855	-1.67548	33.7402	6.29845e-09	2.30071e-08	HOXA-AS3	lncRNA
ENSG00000204516	2.06783	3.34102	96.8352	7.53464e-23	1.31657e-21	MICB	protein_coding
ENSG00000111087	2.06773	2.28512	38.1908	6.41536e-10	2.66008e-09	GLI1	protein_coding
ENSG00000196337	2.06564	-1.22386	68.2582	1.4343e-16	1.32104e-15	CGB7	protein_coding
ENSG00000224413	2.0654	-2.77293	25.9527	3.4989e-07	1.00407e-06	AP001476.1	lncRNA
ENSG00000130294	2.06477	1.95335	15.2784	9.27735e-05	0.000189764	KIF1A	protein_coding
ENSG00000177294	2.06431	-0.0330716	57.8843	2.77991e-14	1.95772e-13	FBXO39	protein_coding
ENSG00000271503	2.0642	6.18157	54.7576	1.36354e-13	8.87508e-13	CCL5	protein_coding
ENSG00000088325	2.0627	6.9233	168.967	1.24377e-38	7.31734e-37	TPX2	protein_coding
ENSG00000124194	2.06214	-2.84314	19.3242	1.10298e-05	2.57407e-05	GDAP1L1	protein_coding
ENSG00000134438	2.06086	-3.08116	11.6697	0.000635266	0.00115176	RAX	protein_coding
ENSG00000260135	2.05843	-1.64388	26.7526	2.31236e-07	6.80292e-07	MMP2-AS1	lncRNA
ENSG00000235304	2.0584	-2.30759	38.1208	6.64965e-10	2.75121e-09	LINC01281	lncRNA
ENSG00000168040	2.05814	2.90132	69.3526	8.23419e-17	7.81802e-16	FADD	protein_coding
ENSG00000074317	2.05739	-0.322951	34.6686	3.90879e-09	1.4623e-08	SNCB	protein_coding
ENSG00000224308	2.05696	-0.949832	26.3477	2.85163e-07	8.28348e-07	LINC01527	lncRNA
ENSG00000131015	2.05641	4.07818	103.531	2.56341e-24	5.05314e-23	ULBP2	protein_coding
ENSG00000182156	2.05501	-3.27075	19.6331	9.38301e-06	2.21473e-05	ENPP7	protein_coding
ENSG00000139547	2.05212	2.88059	53.5401	2.53364e-13	1.60327e-12	RDH16	protein_coding
ENSG00000166448	2.0514	-0.2794	43.987	3.30557e-11	1.62096e-10	TMEM130	protein_coding
ENSG00000179934	2.05115	0.134688	51.3897	7.5733e-13	4.5245e-12	CCR8	protein_coding
ENSG00000198400	2.05104	0.0442134	53.3531	2.7867e-13	1.7527e-12	NTRK1	protein_coding
ENSG00000189366	2.04989	3.0067	81.734	1.55688e-19	1.97918e-18	ALG1L	protein_coding
ENSG00000158023	2.04926	5.71061	118.86	1.12395e-27	2.94816e-26	CFAP251	protein_coding
ENSG00000286954	2.04885	-3.15153	11.7497	0.00060854	0.00110683	AL033539.2	lncRNA
ENSG00000287263	2.04788	3.72707	89.568	2.96273e-21	4.46133e-20	AC008875.3	lncRNA
ENSG00000141756	2.04788	6.56335	62.0668	3.32006e-15	2.62926e-14	FKBP10	protein_coding
ENSG00000129221	2.04727	-2.63709	21.2441	4.04356e-06	1.0043e-05	AIPL1	protein_coding
ENSG00000229140	2.04669	-0.287537	45.8584	1.27118e-11	6.54505e-11	CCDC26	lncRNA
ENSG00000222012	2.0465	-2.02677	30.5926	3.18313e-08	1.04761e-07	AC005481.1	lncRNA
ENSG00000183674	2.04634	-1.59583	26.9156	2.12537e-07	6.29182e-07	LINC00518	lncRNA
ENSG00000100302	2.04515	3.01829	40.6752	1.79754e-10	8.02005e-10	RASD2	protein_coding
ENSG00000163507	2.04503	4.22432	161.285	5.92819e-37	3.12438e-35	CIP2A	protein_coding
ENSG00000115523	2.04449	4.53408	45.1094	1.86333e-11	9.40254e-11	GNLY	protein_coding
ENSG00000095970	2.04391	3.75413	69.2563	8.64624e-17	8.17855e-16	TREM2	protein_coding
ENSG00000071909	2.04368	2.10433	37.3534	9.85474e-10	3.98177e-09	MYO3B	protein_coding
ENSG00000176383	2.04236	1.85659	100.198	1.37919e-23	2.5866e-22	B3GNT4	protein_coding
ENSG00000171121	2.0405	0.267764	65.1969	6.77758e-16	5.75576e-15	KCNMB3	protein_coding
ENSG00000186185	2.04038	4.622	151.626	7.64782e-35	3.43496e-33	KIF18B	protein_coding
ENSG00000011590	2.04025	0.75346	61.0785	5.48425e-15	4.21131e-14	ZBTB32	protein_coding
ENSG00000282933	2.04007	-2.54471	28.4762	9.48559e-08	2.93834e-07	RHOXF1P3	transcribed_unprocessed_pseudogene
ENSG00000111665	2.03972	4.34794	163.242	2.21434e-37	1.20038e-35	CDCA3	protein_coding
ENSG00000091651	2.03806	3.72766	162.129	3.87785e-37	2.0677e-35	ORC6	protein_coding
ENSG00000135451	2.03753	4.4023	144.169	3.26338e-33	1.28548e-31	TROAP	protein_coding
ENSG00000211669	2.03684	4.0967	16.447	5.00286e-05	0.000106374	IGLV3-10	IG_V_gene
ENSG00000253641	2.03599	-1.29037	19.727	8.93311e-06	2.11313e-05	LINCR-0001	lncRNA
ENSG00000245614	2.03511	-0.406797	73.0814	1.24412e-17	1.28989e-16	DDX11-AS1	lncRNA
ENSG00000110446	2.03471	5.5603	101.719	6.39875e-24	1.22735e-22	SLC15A3	protein_coding
ENSG00000205086	2.0338	-1.82306	18.4005	1.79012e-05	4.05788e-05	C2orf91	lncRNA
ENSG00000287543	2.03361	-0.204443	81.295	1.9442e-19	2.44425e-18	AC013486.1	lncRNA
ENSG00000279765	2.03351	-2.06009	59.7364	1.08451e-14	8.05355e-14	AC013394.1	protein_coding
ENSG00000073111	2.03298	6.12383	93.2927	4.51042e-22	7.32476e-21	MCM2	protein_coding
ENSG00000196878	2.03209	9.93018	100.67	1.08633e-23	2.04579e-22	LAMB3	protein_coding
ENSG00000283154	2.03123	1.44786	110.053	9.53829e-26	2.1291e-24	IQCJ-SCHIP1	protein_coding
ENSG00000123485	2.03108	4.46004	150.099	1.64956e-34	7.18109e-33	HJURP	protein_coding
ENSG00000160883	2.03053	2.63896	49.3789	2.11005e-12	1.20284e-11	HK3	protein_coding
ENSG00000277511	2.02898	-0.567871	81.2468	1.99221e-19	2.50186e-18	AC116407.2	lncRNA
ENSG00000279058	2.02891	-1.96352	32.1485	1.42829e-08	4.94815e-08	AGAP14P	unprocessed_pseudogene
ENSG00000275874	2.02871	2.20598	23.0853	1.5497e-06	4.08659e-06	PICSAR	lncRNA
ENSG00000171747	2.0285	0.421887	19.4252	1.0462e-05	2.45187e-05	LGALS4	protein_coding
ENSG00000287853	2.0275	0.79258	26.6886	2.39031e-07	7.01412e-07	AL031668.2	lncRNA
ENSG00000127423	2.02661	2.73859	190.634	2.3116e-43	1.84668e-41	AUNIP	protein_coding
ENSG00000269220	2.0265	-1.2373	51.9794	5.60864e-13	3.40436e-12	LINC00528	lncRNA
ENSG00000111247	2.02616	3.83257	120.083	6.06801e-28	1.62156e-26	RAD51AP1	protein_coding
ENSG00000215808	2.02594	1.73053	19.3346	1.097e-05	2.5617e-05	LINC01139	lncRNA
ENSG00000109705	2.02455	0.0332036	35.735	2.26067e-09	8.73721e-09	NKX3-2	protein_coding
ENSG00000279862	2.02345	-3.19501	47.8698	4.55491e-12	2.48756e-11	AC092964.1	TEC
ENSG00000229089	2.02305	-2.8726	8.46369	0.00362307	0.00584994	ANKRD20A8P	transcribed_unprocessed_pseudogene
ENSG00000253686	2.02221	-1.47709	30.617	3.14325e-08	1.03508e-07	LINC01484	lncRNA
ENSG00000184357	2.02181	-1.55639	54.6166	1.46493e-13	9.50787e-13	H1-5	protein_coding
ENSG00000241288	2.02144	0.662172	76.7547	1.93569e-18	2.18719e-17	LINC02614	lncRNA
ENSG00000132854	2.02108	3.33128	26.9357	2.1034e-07	6.23001e-07	KANK4	protein_coding
ENSG00000103855	2.02096	7.2033	186.793	1.59322e-42	1.19324e-40	CD276	protein_coding
ENSG00000286913	2.01851	-2.7933	39.9491	2.60661e-10	1.14086e-09	AC092943.2	lncRNA
ENSG00000171877	2.01835	0.886724	41.1354	1.42037e-10	6.41265e-10	FRMD5	protein_coding
ENSG00000229867	2.01605	-0.4135	40.1169	2.39215e-10	1.05164e-09	STEAP3-AS1	lncRNA
ENSG00000197599	2.0147	-0.610594	34.4027	4.48108e-09	1.66246e-08	CCDC154	protein_coding
ENSG00000224153	2.01458	-2.86319	10.7796	0.00102622	0.00180244	LINC02054	lncRNA
ENSG00000236841	2.01392	-1.85776	40.4239	2.04425e-10	9.06222e-10	AC007750.1	lncRNA
ENSG00000182366	2.01378	-0.832121	64.8652	8.01996e-16	6.7529e-15	FAM87A	lncRNA
ENSG00000105613	2.01348	0.823053	48.6533	3.05457e-12	1.70876e-11	MAST1	protein_coding
ENSG00000166220	2.01345	-2.94957	11.0017	0.000910279	0.0016116	TBATA	protein_coding
ENSG00000165588	2.01143	-2.14852	7.44415	0.0063643	0.00990447	OTX2	protein_coding
ENSG00000125462	2.01137	-0.332255	24.7782	6.43218e-07	1.78501e-06	MIR9-1HG	lncRNA
ENSG00000084731	2.01114	4.54526	125.059	4.93991e-29	1.42369e-27	KIF3C	protein_coding
ENSG00000256995	2.01082	-0.915664	12.0272	0.000524305	0.000962691	AC084816.1	lncRNA
ENSG00000124256	2.01074	2.39534	48.6978	2.98603e-12	1.67247e-11	ZBP1	protein_coding
ENSG00000250274	2.01051	-2.7779	54.3533	1.675e-13	1.08097e-12	AC034199.1	lncRNA
ENSG00000120669	2.01037	-0.81919	17.2813	3.22341e-05	7.05678e-05	SOHLH2	protein_coding
ENSG00000215784	2.01022	-0.368656	113.417	1.74833e-26	4.15512e-25	FAM72D	protein_coding
ENSG00000182667	2.00923	3.30506	66.4227	3.63886e-16	3.1902e-15	NTM	protein_coding
ENSG00000184979	2.00902	3.83331	88.6531	4.70496e-21	6.94698e-20	USP18	protein_coding
ENSG00000090889	2.00684	5.07594	170.025	7.30597e-39	4.37743e-37	KIF4A	protein_coding
ENSG00000087586	2.0065	5.0763	187.257	1.26185e-42	9.51317e-41	AURKA	protein_coding
ENSG00000102109	2.00484	1.20152	21.0125	4.56296e-06	1.12495e-05	PCSK1N	protein_coding
ENSG00000144395	2.00455	1.20182	89.0395	3.87003e-21	5.76655e-20	CCDC150	protein_coding
ENSG00000176754	2.00386	-3.13859	11.4113	0.000729987	0.00131127	LINC00303	lncRNA
ENSG00000204540	2.00363	1.47593	61.2755	4.96218e-15	3.83239e-14	PSORS1C1	protein_coding
ENSG00000089685	2.00282	6.24612	174.769	6.72417e-40	4.32474e-38	BIRC5	protein_coding
ENSG00000237686	2.00226	0.537739	40.7115	1.7645e-10	7.88035e-10	AL109615.3	lncRNA
ENSG00000260066	2.00125	-2.94465	15.2537	9.39939e-05	0.000192105	AC112176.1	lncRNA
ENSG00000134326	2.00123	4.62875	60.1689	8.70558e-15	6.53292e-14	CMPK2	protein_coding
ENSG00000284946	2.00025	-0.0563612	67.5124	2.09361e-16	1.89231e-15	AC068831.6	protein_coding
ENSG00000119283	1.99982	-1.91299	28.2823	1.0485e-07	3.22251e-07	TRIM67	protein_coding
ENSG00000071539	1.99943	4.99088	143.557	4.44039e-33	1.72229e-31	TRIP13	protein_coding
ENSG00000113600	1.99908	-1.84914	36.6667	1.40153e-09	5.55345e-09	C9	protein_coding
ENSG00000168298	1.9987	-0.528176	62.0009	3.43292e-15	2.71297e-14	H1-4	protein_coding
ENSG00000161133	1.99723	-3.15122	30.5661	3.22689e-08	1.06155e-07	USP41	protein_coding
ENSG00000128709	1.99712	2.60412	103.619	2.45204e-24	4.85462e-23	HOXD9	protein_coding
ENSG00000141314	1.99696	1.44413	29.8337	4.70729e-08	1.51721e-07	RHBDL3	protein_coding
ENSG00000170558	1.99666	2.30054	29.3803	5.94795e-08	1.89112e-07	CDH2	protein_coding
ENSG00000283341	1.99645	-1.06325	63.0572	2.00791e-15	1.62056e-14	AC068205.2	lncRNA
ENSG00000106089	1.99582	2.59253	136.302	1.71349e-31	5.97439e-30	STX1A	protein_coding
ENSG00000248599	1.99433	0.0162209	35.7703	2.22007e-09	8.59053e-09	FLJ42969	lncRNA
ENSG00000177699	1.99424	-2.92383	41.8151	1.00326e-10	4.62114e-10	AC011944.1	lncRNA
ENSG00000125798	1.99336	-0.157371	15.785	7.09617e-05	0.000147818	FOXA2	protein_coding
ENSG00000284634	1.99316	-1.82336	61.6123	4.18188e-15	3.2596e-14	AC092821.3	lncRNA
ENSG00000167619	1.99221	-0.564727	36.6154	1.43892e-09	5.69365e-09	TMEM145	protein_coding
ENSG00000153495	1.99205	-0.394222	43.5472	4.13847e-11	2.00521e-10	TEX29	protein_coding
ENSG00000226985	1.99176	-2.37769	37.1884	1.07249e-09	4.31496e-09	LINC01203	lncRNA
ENSG00000105974	1.99172	8.58946	68.5738	1.22215e-16	1.1339e-15	CAV1	protein_coding
ENSG00000170858	1.99058	-2.20679	36.8101	1.30216e-09	5.17681e-09	LILRP2	transcribed_processed_pseudogene
ENSG00000080986	1.98959	4.67869	127.136	1.73473e-29	5.20092e-28	NDC80	protein_coding
ENSG00000140105	1.98886	9.09425	51.8176	6.09046e-13	3.68503e-12	WARS1	protein_coding
ENSG00000236548	1.98742	1.04712	59.5209	1.21005e-14	8.92175e-14	RNF217-AS1	lncRNA
ENSG00000261559	1.9873	-2.4462	66.3322	3.80985e-16	3.33497e-15	FSCN1P1	processed_pseudogene
ENSG00000253301	1.98722	-2.68029	9.33813	0.00224434	0.00373996	LINC01606	lncRNA
ENSG00000250067	1.98715	0.60153	41.4477	1.21068e-10	5.51187e-10	YJEFN3	protein_coding
ENSG00000286271	1.98608	-1.53557	22.873	1.73068e-06	4.53182e-06	AC008945.2	lncRNA
ENSG00000242880	1.98538	-1.83043	26.7445	2.3221e-07	6.82804e-07	AC026341.1	lncRNA
ENSG00000141696	1.98519	5.10965	119.263	9.17238e-28	2.41989e-26	P3H4	protein_coding
ENSG00000175643	1.98408	4.5359	106.426	5.94619e-25	1.23977e-23	RMI2	protein_coding
ENSG00000272321	1.98229	-3.15658	8.1007	0.00442482	0.007049	AP003355.2	lncRNA
ENSG00000160471	1.98142	2.01137	38.7438	4.83247e-10	2.03676e-09	COX6B2	protein_coding
ENSG00000213996	1.9814	-2.30271	48.405	3.46679e-12	1.92329e-11	TM6SF2	protein_coding
ENSG00000174343	1.98018	0.664121	20.1539	7.14557e-06	1.71524e-05	CHRNA9	protein_coding
ENSG00000173486	1.97989	-2.07745	73.0835	1.2428e-17	1.28911e-16	FKBP2	protein_coding
ENSG00000154102	1.97888	3.95487	112.766	2.42797e-26	5.69897e-25	C16orf74	protein_coding
ENSG00000164112	1.97885	-1.82917	37.0544	1.14879e-09	4.60567e-09	TMEM155	protein_coding
ENSG00000121905	1.97826	-1.45914	59.3418	1.32529e-14	9.73045e-14	HPCA	protein_coding
ENSG00000187323	1.9772	-0.336236	18.3206	1.86677e-05	4.22071e-05	DCC	protein_coding
ENSG00000254416	1.9767	-1.93631	15.8955	6.69385e-05	0.000139924	LINC02732	lncRNA
ENSG00000132530	1.9742	3.99061	66.8778	2.88875e-16	2.56618e-15	XAF1	protein_coding
ENSG00000224431	1.97374	-2.37074	47.8882	4.51224e-12	2.46572e-11	AC063976.2	processed_pseudogene
ENSG00000273274	1.97335	-2.33899	16.7103	4.35444e-05	9.35302e-05	ZBTB8B	protein_coding
ENSG00000238260	1.97279	-2.42327	53.2536	2.93143e-13	1.83763e-12	AL513320.1	lncRNA
ENSG00000279786	1.97059	-3.03111	46.5697	8.8416e-12	4.66633e-11	AC105235.1	TEC
ENSG00000171804	1.96942	-2.46413	9.31853	0.00226848	0.00377742	WDR87	protein_coding
ENSG00000274461	1.96919	-2.90534	36.6646	1.40308e-09	5.55762e-09	AC023282.1	lncRNA
ENSG00000221947	1.9691	0.371195	48.3402	3.58339e-12	1.98459e-11	XKR9	protein_coding
ENSG00000049323	1.96909	7.44081	77.8809	1.09445e-18	1.27525e-17	LTBP1	protein_coding
ENSG00000256417	1.96819	0.508416	49.3527	2.1384e-12	1.21748e-11	AC006206.2	lncRNA
ENSG00000144824	1.96817	6.47142	97.4454	5.53628e-23	9.78649e-22	PHLDB2	protein_coding
ENSG00000262001	1.96801	1.48635	58.9978	1.57846e-14	1.14673e-13	DLGAP1-AS2	lncRNA
ENSG00000140522	1.96715	-2.22589	13.587	0.000227751	0.0004401	RLBP1	protein_coding
ENSG00000256039	1.96452	0.386834	26.7399	2.32762e-07	6.84251e-07	LINC02446	lncRNA
ENSG00000128438	1.96422	-1.7976	20.9751	4.65284e-06	1.14575e-05	TBC1D27P	transcribed_unprocessed_pseudogene
ENSG00000117385	1.96363	5.60095	144.044	3.47487e-33	1.36172e-31	P3H1	protein_coding
ENSG00000130475	1.96289	2.83047	61.4295	4.58892e-15	3.56467e-14	FCHO1	protein_coding
ENSG00000082556	1.96271	-1.95946	9.07226	0.00259517	0.00428693	OPRK1	protein_coding
ENSG00000255639	1.96226	-3.29681	9.86527	0.00168428	0.00286326	AC005833.1	protein_coding
ENSG00000111335	1.96145	7.68063	80.4505	2.98075e-19	3.6704e-18	OAS2	protein_coding
ENSG00000179406	1.96134	3.57348	85.3424	2.5093e-20	3.46043e-19	LINC00174	lncRNA
ENSG00000182308	1.95884	-0.774041	35.9038	2.07301e-09	8.05844e-09	DCAF4L1	protein_coding
ENSG00000163462	1.95792	0.850463	99.3833	2.08074e-23	3.85157e-22	TRIM46	protein_coding
ENSG00000160293	1.95773	6.36886	158.085	2.96475e-36	1.4901e-34	VAV2	protein_coding
ENSG00000232732	1.95748	-3.05876	33.9188	5.74614e-09	2.10945e-08	AC097717.1	lncRNA
ENSG00000188501	1.9571	-2.02908	70.6626	4.23847e-17	4.16134e-16	LCTL	protein_coding
ENSG00000187621	1.957	-2.07456	18.5011	1.69808e-05	3.86426e-05	TCL6	lncRNA
ENSG00000260394	1.95648	-3.16909	26.9863	2.04901e-07	6.07683e-07	LINC02867	lncRNA
ENSG00000132437	1.95605	-0.523813	13.7426	0.000209645	0.000407617	DDC	protein_coding
ENSG00000258592	1.95438	-2.44966	38.2788	6.13251e-10	2.54837e-09	AL391152.1	lncRNA
ENSG00000178772	1.95323	-2.36786	25.3291	4.83364e-07	1.36069e-06	CPN2	protein_coding
ENSG00000197275	1.95314	1.13622	138.034	7.16518e-32	2.54901e-30	RAD54B	protein_coding
ENSG00000157766	1.95155	1.92836	42.8626	5.87238e-11	2.78953e-10	ACAN	protein_coding
ENSG00000040608	1.95127	3.42734	115.155	7.27673e-27	1.78531e-25	RTN4R	protein_coding
ENSG00000092068	1.95126	7.78557	68.7293	1.12953e-16	1.05182e-15	SLC7A8	protein_coding
ENSG00000141668	1.95086	1.45046	11.0464	0.00088861	0.00157606	CBLN2	protein_coding
ENSG00000178015	1.95028	-1.43646	53.6037	2.453e-13	1.55614e-12	GPR150	protein_coding
ENSG00000161888	1.95013	3.9719	118.384	1.42838e-27	3.7295e-26	SPC24	protein_coding
ENSG00000255462	1.94952	-1.32659	46.0104	1.17629e-11	6.08124e-11	AC104031.1	lncRNA
ENSG00000227482	1.94909	-2.94745	40.5623	1.90448e-10	8.46732e-10	AL157702.2	lncRNA
ENSG00000136295	1.94891	7.2205	152.78	4.27887e-35	1.98414e-33	TTYH3	protein_coding
ENSG00000278928	1.94851	-0.892925	26.0006	3.41308e-07	9.8105e-07	AC136621.1	TEC
ENSG00000151006	1.94807	-1.1251	60.286	8.20292e-15	6.1781e-14	PRSS53	protein_coding
ENSG00000276180	1.94718	3.35256	97.5392	5.28011e-23	9.37004e-22	H4C9	protein_coding
ENSG00000257298	1.94712	-1.319	70.3534	4.95771e-17	4.83413e-16	AC008147.2	lncRNA
ENSG00000135314	1.9463	1.02197	116.308	4.06996e-27	1.01942e-25	KHDC1	protein_coding
ENSG00000276122	1.9456	-0.901824	13.6819	0.000216529	0.000420033	AC026336.3	lncRNA
ENSG00000235651	1.94541	-3.28779	43.8953	3.46428e-11	1.69441e-10	G3BP1P1	processed_pseudogene
ENSG00000101204	1.94459	-1.76906	11.4645	0.000709372	0.00127746	CHRNA4	protein_coding
ENSG00000139880	1.94456	3.94296	159.613	1.37496e-36	7.08258e-35	CDH24	protein_coding
ENSG00000106397	1.94305	6.38995	149.164	2.64103e-34	1.12395e-32	PLOD3	protein_coding
ENSG00000287460	1.94238	-3.16347	16.1151	5.96069e-05	0.000125509	AL442636.1	lncRNA
ENSG00000153157	1.94119	-1.37599	21.7063	3.17749e-06	8.02853e-06	SYCP2L	protein_coding
ENSG00000156738	1.94112	2.5921	15.7753	7.13294e-05	0.000148503	MS4A1	protein_coding
ENSG00000251598	1.93965	-2.94364	11.6134	0.000654777	0.00118496	AC093916.1	lncRNA
ENSG00000180616	1.93906	1.59475	35.1429	3.06377e-09	1.16009e-08	SSTR2	protein_coding
ENSG00000196071	1.93902	-3.2612	10.4362	0.00123568	0.00214435	OR2L13	protein_coding
ENSG00000242808	1.93886	1.76831	24.1318	8.99643e-07	2.44837e-06	SOX2-OT	lncRNA
ENSG00000137135	1.93769	2.79478	99.0079	2.51496e-23	4.62526e-22	ARHGEF39	protein_coding
ENSG00000100473	1.93765	1.43506	19.52	9.9554e-06	2.33964e-05	COCH	protein_coding
ENSG00000186340	1.93684	6.66779	37.4396	9.4289e-10	3.81988e-09	THBS2	protein_coding
ENSG00000241743	1.93647	-0.29645	25.4513	4.53687e-07	1.28285e-06	XACT	lncRNA
ENSG00000124635	1.93588	2.12836	63.7836	1.38864e-15	1.13934e-14	H2BC11	protein_coding
ENSG00000069188	1.93523	5.05424	51.4741	7.25461e-13	4.34323e-12	SDK2	protein_coding
ENSG00000214826	1.93502	1.57501	76.2103	2.55005e-18	2.85369e-17	DDX12P	unprocessed_pseudogene
ENSG00000107831	1.93424	-3.24429	22.6837	1.90981e-06	4.97227e-06	FGF8	protein_coding
ENSG00000273542	1.93423	-2.0278	59.6333	1.14284e-14	8.45084e-14	H4C12	protein_coding
ENSG00000182050	1.93383	-0.80754	17.8492	2.39123e-05	5.33394e-05	MGAT4C	protein_coding
ENSG00000117394	1.93263	10.1279	99.273	2.19988e-23	4.06219e-22	SLC2A1	protein_coding
ENSG00000173809	1.93211	1.02504	13.2202	0.000276951	0.000528285	TDRD12	protein_coding
ENSG00000167123	1.93061	6.2451	85.2869	2.58064e-20	3.55236e-19	CERCAM	protein_coding
ENSG00000258384	1.93014	-2.58749	80.95	2.31497e-19	2.88175e-18	RCCD1-AS1	lncRNA
ENSG00000162572	1.93006	3.69846	37.7128	8.1967e-10	3.35109e-09	SCNN1D	protein_coding
ENSG00000143452	1.92971	2.27531	16.1598	5.82156e-05	0.00012275	HORMAD1	protein_coding
ENSG00000168454	1.92967	-2.46765	76.2046	2.55748e-18	2.85995e-17	TXNDC2	protein_coding
ENSG00000217455	1.92938	-2.21547	17.9594	2.25668e-05	5.05211e-05	AC073316.1	lncRNA
ENSG00000088340	1.92867	1.64883	45.5774	1.46725e-11	7.48854e-11	FER1L4	transcribed_unitary_pseudogene
ENSG00000060982	1.92866	5.23174	46.0785	1.13609e-11	5.88948e-11	BCAT1	protein_coding
ENSG00000288021	1.92852	-3.23658	19.3381	1.09502e-05	2.55758e-05	AL450338.2	lncRNA
ENSG00000125878	1.92796	0.0494758	24.0572	9.35147e-07	2.53832e-06	TCF15	protein_coding
ENSG00000174672	1.92774	-0.698536	31.8212	1.69038e-08	5.80403e-08	BRSK2	protein_coding
ENSG00000118473	1.92771	1.90184	72.6146	1.57609e-17	1.61133e-16	SGIP1	protein_coding
ENSG00000287538	1.92727	-1.59864	9.05357	0.00262182	0.00432877	AC109635.6	lncRNA
ENSG00000182272	1.92657	3.29375	29.3758	5.96187e-08	1.89528e-07	B4GALNT4	protein_coding
ENSG00000123364	1.92618	3.12812	41.8992	9.61032e-11	4.43609e-10	HOXC13	protein_coding
ENSG00000235244	1.92554	-1.39364	19.1171	1.22938e-05	2.84774e-05	DANT2	lncRNA
ENSG00000234264	1.9244	-2.66855	60.1758	8.67513e-15	6.51436e-14	DEPDC1-AS1	lncRNA
ENSG00000075218	1.92393	4.30844	149.999	1.73453e-34	7.50795e-33	GTSE1	protein_coding
ENSG00000108417	1.92391	-0.770114	18.664	1.55895e-05	3.56438e-05	KRT37	protein_coding
ENSG00000170537	1.92373	2.14007	102.508	4.2955e-24	8.36613e-23	TMC7	protein_coding
ENSG00000186564	1.92304	0.162423	97.8752	4.4561e-23	7.96362e-22	FOXD2	protein_coding
ENSG00000178222	1.92219	2.4586	20.1928	7.00143e-06	1.68223e-05	RNF212	protein_coding
ENSG00000277075	1.91952	1.41519	58.8085	1.73789e-14	1.25494e-13	H2AC8	protein_coding
ENSG00000230836	1.91939	-1.62868	29.1398	6.73387e-08	2.12881e-07	LINC01293	lncRNA
ENSG00000168487	1.91934	6.53005	187.429	1.1577e-42	8.75696e-41	BMP1	protein_coding
ENSG00000136114	1.91906	4.45736	73.4941	1.00938e-17	1.06052e-16	THSD1	protein_coding
ENSG00000179088	1.9183	-2.1106	54.0352	1.96928e-13	1.26057e-12	C12orf42	protein_coding
ENSG00000269954	1.91825	-2.50138	19.5871	9.61144e-06	2.26418e-05	AC022239.1	lncRNA
ENSG00000075618	1.91726	9.41795	155.638	1.0156e-35	4.94087e-34	FSCN1	protein_coding
ENSG00000211662	1.9155	6.65737	17.1211	3.50709e-05	7.6367e-05	IGLV3-21	IG_V_gene
ENSG00000261143	1.91539	-0.712087	41.7951	1.01357e-10	4.66673e-10	ADAMTS7P3	transcribed_unprocessed_pseudogene
ENSG00000167798	1.91511	-3.10502	9.34568	0.00223511	0.00372622	C3P1	transcribed_unprocessed_pseudogene
ENSG00000085999	1.91265	3.01531	135.248	2.9138e-31	1.00517e-29	RAD54L	protein_coding
ENSG00000019549	1.91186	6.32109	147.933	4.9072e-34	2.03882e-32	SNAI2	protein_coding
ENSG00000227619	1.91149	-0.117297	25.7157	3.95591e-07	1.12698e-06	AL391056.1	lncRNA
ENSG00000260139	1.91147	-1.96753	34.3801	4.53335e-09	1.68076e-08	CSPG4P13	transcribed_unprocessed_pseudogene
ENSG00000035499	1.91068	3.59566	130.662	2.93611e-30	9.37579e-29	DEPDC1B	protein_coding
ENSG00000134443	1.90946	0.439927	19.272	1.13358e-05	2.64143e-05	GRP	protein_coding
ENSG00000274964	1.9088	0.217016	124.773	5.70531e-29	1.63807e-27	AC026356.1	lncRNA
ENSG00000250490	1.90824	-1.85656	28.0358	1.1909e-07	3.63173e-07	LINC02145	lncRNA
ENSG00000211673	1.90819	5.99409	19.5949	9.57222e-06	2.25611e-05	IGLV3-1	IG_V_gene
ENSG00000126091	1.9066	0.491271	114.924	8.17718e-27	1.99548e-25	ST3GAL3	protein_coding
ENSG00000165304	1.90543	5.08205	127.249	1.63905e-29	4.92971e-28	MELK	protein_coding
ENSG00000149716	1.90538	5.08718	58.2074	2.35889e-14	1.67678e-13	LTO1	protein_coding
ENSG00000203721	1.9046	-1.64605	29.2927	6.22297e-08	1.97387e-07	LINC00862	lncRNA
ENSG00000102384	1.90404	3.03592	143.834	3.8632e-33	1.5113e-31	CENPI	protein_coding
ENSG00000132517	1.90356	2.7657	57.1198	4.10059e-14	2.8283e-13	SLC52A1	protein_coding
ENSG00000177455	1.90281	1.12913	21.7329	3.13367e-06	7.92657e-06	CD19	protein_coding
ENSG00000235531	1.90195	2.53982	64.8337	8.14921e-16	6.85666e-15	MSC-AS1	lncRNA
ENSG00000172167	1.90117	3.19532	152.758	4.32679e-35	1.99822e-33	MTBP	protein_coding
ENSG00000117399	1.90053	6.60918	154.586	1.72492e-35	8.26797e-34	CDC20	protein_coding
ENSG00000104951	1.90035	3.52801	54.7124	1.39521e-13	9.06568e-13	IL4I1	protein_coding
ENSG00000241544	1.89928	-2.89381	29.7528	4.90791e-08	1.57807e-07	LINC02029	lncRNA
ENSG00000237988	1.89864	4.49867	24.8588	6.16862e-07	1.71612e-06	OR2I1P	protein_coding
ENSG00000286177	1.89835	1.0918	127.789	1.24844e-29	3.78488e-28	AC011462.5	lncRNA
ENSG00000149927	1.89743	-0.438503	26.5994	2.50318e-07	7.3288e-07	DOC2A	protein_coding
ENSG00000170955	1.89731	2.76259	79.7821	4.1806e-19	5.09004e-18	CAVIN3	protein_coding
ENSG00000253746	1.89681	1.08171	48.2153	3.81896e-12	2.10431e-11	AC091182.2	lncRNA
ENSG00000166851	1.89677	5.59965	172.003	2.70208e-39	1.66273e-37	PLK1	protein_coding
ENSG00000108106	1.89658	5.50094	139.563	3.31659e-32	1.19861e-30	UBE2S	protein_coding
ENSG00000117650	1.89619	4.39065	126.986	1.87043e-29	5.57409e-28	NEK2	protein_coding
ENSG00000260941	1.89604	-1.23979	46.2694	1.0306e-11	5.37688e-11	LINC00622	lncRNA
ENSG00000203814	1.89584	0.114178	54.1924	1.81785e-13	1.16884e-12	H2BC18	protein_coding
ENSG00000128656	1.8953	3.65695	99.6416	1.82623e-23	3.39149e-22	CHN1	protein_coding
ENSG00000275620	1.89503	-0.233142	21.2823	3.96371e-06	9.85725e-06	FLJ16779	lncRNA
ENSG00000076382	1.89497	5.07994	153.134	3.58061e-35	1.68089e-33	SPAG5	protein_coding
ENSG00000286418	1.89489	-1.51655	24.1617	8.8577e-07	2.41292e-06	AC018716.2	lncRNA
ENSG00000119630	1.89432	5.64081	72.5987	1.58885e-17	1.62365e-16	PGF	protein_coding
ENSG00000115919	1.89382	5.29652	42.7926	6.08617e-11	2.88207e-10	KYNU	protein_coding
ENSG00000248787	1.89361	-1.84302	58.0629	2.53869e-14	1.79673e-13	AC092903.2	lncRNA
ENSG00000180061	1.89322	0.26946	59.9085	9.93698e-15	7.42518e-14	TMEM150B	protein_coding
ENSG00000238178	1.893	-3.14242	18.3093	1.87788e-05	4.24372e-05	AC078993.1	lncRNA
ENSG00000266088	1.89297	0.224964	61.3162	4.86075e-15	3.75915e-14	AC004585.1	lncRNA
ENSG00000183822	1.89264	-3.16843	23.0624	1.56825e-06	4.13311e-06	NCF4-AS1	lncRNA
ENSG00000114346	1.89189	6.24668	123.052	1.3582e-28	3.79896e-27	ECT2	protein_coding
ENSG00000100342	1.89168	8.67519	59.7885	1.05621e-14	7.85876e-14	APOL1	protein_coding
ENSG00000146410	1.8913	2.68446	158.021	3.06293e-36	1.53605e-34	MTFR2	protein_coding
ENSG00000157851	1.88997	-0.236442	13.4352	0.000246953	0.000474843	DPYSL5	protein_coding
ENSG00000051128	1.88857	4.59169	157.412	4.16036e-36	2.06819e-34	HOMER3	protein_coding
ENSG00000276272	1.88854	-2.72893	56.7848	4.86213e-14	3.32436e-13	AC024884.2	lncRNA
ENSG00000148204	1.8877	0.695503	14.477	0.000141883	0.000282253	CRB2	protein_coding
ENSG00000101000	1.88746	4.55229	87.6839	7.67987e-21	1.11515e-19	PROCR	protein_coding
ENSG00000254560	1.88657	2.4894	73.6891	9.14438e-18	9.6657e-17	BBOX1-AS1	lncRNA
ENSG00000244300	1.88636	1.49068	45.4785	1.54323e-11	7.86221e-11	GATA2-AS1	lncRNA
ENSG00000233828	1.88615	-2.99574	44.7168	2.27697e-11	1.13714e-10	MIR4280HG	lncRNA
ENSG00000142698	1.88535	-2.80406	9.11539	0.00253468	0.00419188	C1orf94	protein_coding
ENSG00000279529	1.88468	-1.1052	86.7248	1.2472e-20	1.78033e-19	AC008764.8	lncRNA
ENSG00000188242	1.884	-2.46803	47.0435	6.94271e-12	3.70365e-11	PP7080	lncRNA
ENSG00000276115	1.88369	-1.59828	96.3237	9.75561e-23	1.69167e-21	AC026356.2	lncRNA
ENSG00000101104	1.88345	3.21614	61.9931	3.44656e-15	2.7228e-14	PABPC1L	protein_coding
ENSG00000231971	1.88122	2.12117	31.7881	1.71945e-08	5.89585e-08	CT69	lncRNA
ENSG00000249992	1.88075	3.61375	59.1869	1.43389e-14	1.04704e-13	TMEM158	protein_coding
ENSG00000151012	1.87963	5.63232	30.7887	2.87707e-08	9.53079e-08	SLC7A11	protein_coding
ENSG00000185842	1.87915	1.60992	38.1258	6.63281e-10	2.74517e-09	DNAH14	protein_coding
ENSG00000188610	1.87905	0.645186	107.51	3.44128e-25	7.34311e-24	FAM72B	protein_coding
ENSG00000165061	1.87826	-2.50656	8.72733	0.00313475	0.00511078	ZMAT4	protein_coding
ENSG00000245008	1.87805	-3.26945	50.5107	1.18518e-12	6.93322e-12	AP001122.1	lncRNA
ENSG00000168062	1.87767	4.03484	33.5323	7.00917e-09	2.54075e-08	BATF2	protein_coding
ENSG00000171502	1.87712	1.30072	50.372	1.27193e-12	7.40457e-12	COL24A1	protein_coding
ENSG00000215910	1.87702	-3.25422	16.9221	3.89463e-05	8.429e-05	C1orf167	protein_coding
ENSG00000286797	1.8762	-0.568106	17.9886	2.22234e-05	4.98062e-05	AC009315.1	lncRNA
ENSG00000068489	1.87603	5.27646	175.451	4.7731e-40	3.11387e-38	PRR11	protein_coding
ENSG00000260412	1.87587	-2.40007	12.4996	0.000407046	0.000758335	AL353746.1	lncRNA
ENSG00000186891	1.87455	4.40354	49.3871	2.10125e-12	1.19843e-11	TNFRSF18	protein_coding
ENSG00000249378	1.87429	-1.32905	37.0338	1.16098e-09	4.65047e-09	LINC01060	lncRNA
ENSG00000225329	1.87333	-2.61277	21.62	3.32368e-06	8.37003e-06	LHFPL3-AS2	lncRNA
ENSG00000183166	1.87332	-0.242675	13.0516	0.000303017	0.000575117	CALN1	protein_coding
ENSG00000106588	1.87288	-0.91802	81.107	2.13819e-19	2.67192e-18	PSMA2	protein_coding
ENSG00000104722	1.87241	3.44878	13.0521	0.000302937	0.000575011	NEFM	protein_coding
ENSG00000254221	1.87237	0.575084	24.6461	6.88837e-07	1.90402e-06	PCDHGB1	protein_coding
ENSG00000235790	1.87222	-1.73208	59.0027	1.57457e-14	1.14427e-13	PEF1-AS1	lncRNA
ENSG00000274184	1.87106	-2.96549	35.494	2.55839e-09	9.80794e-09	AC011815.2	lncRNA
ENSG00000005961	1.87083	0.39653	54.9316	1.248e-13	8.17682e-13	ITGA2B	protein_coding
ENSG00000143228	1.87017	4.07612	115.597	5.82305e-27	1.44108e-25	NUF2	protein_coding
ENSG00000255267	1.86877	-1.79991	26.8303	2.2213e-07	6.55619e-07	LINC02687	lncRNA
ENSG00000180210	1.86861	-1.90205	11.187	0.000823713	0.00146897	F2	protein_coding
ENSG00000280069	1.86775	-2.95336	50.7612	1.04317e-12	6.1451e-12	AC127024.8	TEC
ENSG00000182798	1.86773	-2.82618	14.9931	0.000107903	0.000218492	MAGEB17	protein_coding
ENSG00000276043	1.86757	5.028	120.389	5.1986e-28	1.39577e-26	UHRF1	protein_coding
ENSG00000116035	1.86745	0.0761035	33.4304	7.38596e-09	2.67181e-08	VAX2	protein_coding
ENSG00000100526	1.86741	4.16958	149.042	2.80725e-34	1.19023e-32	CDKN3	protein_coding
ENSG00000165521	1.86709	0.607131	30.783	2.88562e-08	9.55633e-08	EML5	protein_coding
ENSG00000165568	1.86673	1.07747	51.158	8.52225e-13	5.05694e-12	AKR1E2	protein_coding
ENSG00000263934	1.86642	0.661825	33.5748	6.85738e-09	2.4893e-08	SNORD3A	snoRNA
ENSG00000140557	1.86633	1.2095	33.627	6.6758e-09	2.42919e-08	ST8SIA2	protein_coding
ENSG00000234753	1.86632	-1.7616	29.1457	6.71342e-08	2.12264e-07	FOXP4-AS1	lncRNA
ENSG00000153395	1.86543	6.40899	143.041	5.75896e-33	2.2037e-31	LPCAT1	protein_coding
ENSG00000087495	1.86533	0.769169	21.6052	3.34949e-06	8.43131e-06	PHACTR3	protein_coding
ENSG00000230990	1.86518	-1.49574	19.492	1.01023e-05	2.37319e-05	AL049649.1	lncRNA
ENSG00000181847	1.8648	3.06439	53.0221	3.29814e-13	2.05675e-12	TIGIT	protein_coding
ENSG00000005884	1.86376	9.09222	84.646	3.56866e-20	4.83927e-19	ITGA3	protein_coding
ENSG00000169507	1.86352	0.169954	23.7405	1.10239e-06	2.96787e-06	SLC38A11	protein_coding
ENSG00000224373	1.86332	4.78954	17.6566	2.6459e-05	5.8641e-05	IGHV4-59	IG_V_gene
ENSG00000243944	1.86328	-2.77264	16.6615	4.46781e-05	9.57573e-05	AC117386.2	lncRNA
ENSG00000133816	1.86317	6.1853	84.9717	3.02663e-20	4.13132e-19	MICAL2	protein_coding
ENSG00000137273	1.8627	2.93989	90.0962	2.26858e-21	3.45723e-20	FOXF2	protein_coding
ENSG00000070985	1.86249	-2.27028	12.3454	0.000442068	0.000820427	TRPM5	protein_coding
ENSG00000255438	1.86248	-2.93714	39.0191	4.19687e-10	1.7844e-09	AL354813.1	lncRNA
ENSG00000214222	1.86239	-2.75685	44.4074	2.66672e-11	1.32221e-10	TUBBP2	processed_pseudogene
ENSG00000198917	1.86198	-3.3219	46.1715	1.0834e-11	5.63298e-11	SPOUT1	protein_coding
ENSG00000109193	1.85994	1.12828	14.9045	0.000113094	0.000228314	SULT1E1	protein_coding
ENSG00000196550	1.85916	0.352712	111.279	5.14053e-26	1.17157e-24	FAM72A	protein_coding
ENSG00000285888	1.85865	-3.19378	29.3926	5.91023e-08	1.88017e-07	Z85996.2	lncRNA
ENSG00000144583	1.85849	-1.38222	33.2	8.31496e-09	2.98463e-08	MARCHF4	protein_coding
ENSG00000225756	1.85833	-0.113249	32.9468	9.4714e-09	3.36577e-08	DBH-AS1	lncRNA
ENSG00000117971	1.85801	1.03823	27.0886	1.94342e-07	5.77949e-07	CHRNB4	protein_coding
ENSG00000170214	1.85736	-0.353195	26.5108	2.62074e-07	7.65969e-07	ADRA1B	protein_coding
ENSG00000135318	1.85701	5.75434	45.1227	1.85063e-11	9.34263e-11	NT5E	protein_coding
ENSG00000065308	1.85664	5.82672	145.92	1.35186e-33	5.46697e-32	TRAM2	protein_coding
ENSG00000226235	1.85652	-2.92096	23.3275	1.36633e-06	3.6329e-06	LEMD1-AS1	lncRNA
ENSG00000163958	1.85583	-1.8363	26.7948	2.26244e-07	6.66898e-07	ZDHHC19	protein_coding
ENSG00000197903	1.85539	4.95953	85.325	2.53144e-20	3.48674e-19	H2BC12	protein_coding
ENSG00000271936	1.85535	0.309537	138.49	5.69433e-32	2.0353e-30	AC012073.1	lncRNA
ENSG00000273002	1.85476	-1.76449	63.396	1.69059e-15	1.37469e-14	AL355388.1	lncRNA
ENSG00000186007	1.85472	1.96551	29.3103	6.16669e-08	1.95766e-07	LEMD1	protein_coding
ENSG00000205293	1.85407	-2.58852	7.9849	0.00471691	0.00748342	LINC01602	lncRNA
ENSG00000181544	1.85379	1.50728	140.563	2.00473e-32	7.35002e-31	FANCB	protein_coding
ENSG00000175093	1.85307	0.750555	24.39	7.86773e-07	2.15874e-06	SPSB4	protein_coding
ENSG00000236200	1.85284	0.290019	70.6552	4.25437e-17	4.17515e-16	KDM4A-AS1	lncRNA
ENSG00000169429	1.85196	6.80358	29.3986	5.89195e-08	1.87488e-07	CXCL8	protein_coding
ENSG00000187678	1.85191	4.75315	127.001	1.85703e-29	5.54139e-28	SPRY4	protein_coding
ENSG00000230699	1.85178	-2.76627	14.7521	0.000122608	0.000246072	AL645608.2	lncRNA
ENSG00000270562	1.85145	-2.45876	37.5718	8.81107e-10	3.58169e-09	AC097634.1	lncRNA
ENSG00000283959	1.85125	0.100634	70.795	3.96346e-17	3.9065e-16	AP002851.1	lncRNA
ENSG00000184492	1.85048	-2.73943	59.0733	1.51904e-14	1.10603e-13	FOXD4L1	protein_coding
ENSG00000163534	1.85038	-1.13157	14.5357	0.000137532	0.000274326	FCRL1	protein_coding
ENSG00000251381	1.8493	5.39393	68.7162	1.13701e-16	1.05836e-15	LINC00958	lncRNA
ENSG00000149972	1.84884	0.0816033	15.7812	7.11061e-05	0.000148079	CNTN5	protein_coding
ENSG00000078081	1.84768	5.96732	65.5699	5.60879e-16	4.81346e-15	LAMP3	protein_coding
ENSG00000158815	1.84714	-2.31119	16.4081	5.10669e-05	0.00010846	FGF17	protein_coding
ENSG00000038427	1.8464	7.00578	37.4388	9.43261e-10	3.8207e-09	VCAN	protein_coding
ENSG00000105011	1.84569	5.22824	110.089	9.36887e-26	2.09951e-24	ASF1B	protein_coding
ENSG00000160949	1.84525	5.0158	146.052	1.26472e-33	5.13281e-32	TONSL	protein_coding
ENSG00000160867	1.84515	2.77686	59.9326	9.81601e-15	7.33719e-14	FGFR4	protein_coding
ENSG00000237693	1.84466	-2.51081	30.0666	4.17469e-08	1.35475e-07	IRGM	protein_coding
ENSG00000261812	1.84449	-1.00849	20.9957	4.60308e-06	1.13423e-05	TUBB8P7	transcribed_unprocessed_pseudogene
ENSG00000157542	1.84354	-1.64044	31.6359	1.85963e-08	6.34688e-08	KCNJ6	protein_coding
ENSG00000135074	1.84283	5.42599	60.4425	7.57613e-15	5.73258e-14	ADAM19	protein_coding
ENSG00000113430	1.8428	4.3337	40.3234	2.15214e-10	9.50531e-10	IRX4	protein_coding
ENSG00000051341	1.84254	3.93671	97.471	5.46519e-23	9.67585e-22	POLQ	protein_coding
ENSG00000287815	1.84223	-3.13371	46.7464	8.07932e-12	4.2799e-11	AC005081.1	lncRNA
ENSG00000136235	1.84198	9.51081	62.4439	2.74148e-15	2.18474e-14	GPNMB	protein_coding
ENSG00000221829	1.84165	-0.566105	63.2642	1.80762e-15	1.46515e-14	FANCG	protein_coding
ENSG00000109424	1.84165	-2.43901	12.5203	0.000402559	0.000750529	UCP1	protein_coding
ENSG00000164430	1.84125	4.61126	141.152	1.49043e-32	5.52672e-31	CGAS	protein_coding
ENSG00000121716	1.84124	1.47169	45.8983	1.24552e-11	6.42458e-11	PILRB	protein_coding
ENSG00000236543	1.84102	-2.67074	8.71711	0.00315237	0.00513729	AL354761.1	protein_coding
ENSG00000100867	1.84075	4.38503	14.0291	0.000180005	0.000353272	DHRS2	protein_coding
ENSG00000137628	1.84048	6.43873	62.708	2.39741e-15	1.92198e-14	DDX60	protein_coding
ENSG00000132911	1.83997	-1.61907	8.83115	0.00296132	0.00485061	NMUR2	protein_coding
ENSG00000197859	1.83918	2.57498	107.953	2.75275e-25	5.92949e-24	ADAMTSL2	protein_coding
ENSG00000103522	1.83896	2.37206	45.1567	1.81881e-11	9.19215e-11	IL21R	protein_coding
ENSG00000073756	1.83807	5.78031	29.805	4.77757e-08	1.53812e-07	PTGS2	protein_coding
ENSG00000224209	1.83753	-3.18496	16.9144	3.91046e-05	8.46004e-05	LINC00466	lncRNA
ENSG00000273373	1.83733	0.972237	50.0678	1.48524e-12	8.5657e-12	AL355488.1	lncRNA
ENSG00000203747	1.83685	5.31311	49.6181	1.86785e-12	1.06879e-11	FCGR3A	protein_coding
ENSG00000267279	1.83635	-0.761251	34.576	4.09926e-09	1.52778e-08	AC090409.1	lncRNA
ENSG00000234945	1.83559	-3.27249	42.0893	8.7199e-11	4.04925e-10	GTF3C2-AS1	lncRNA
ENSG00000143595	1.83405	-1.03887	27.0333	1.99983e-07	5.93948e-07	AQP10	protein_coding
ENSG00000282851	1.8337	1.94401	85.4511	2.37504e-20	3.28124e-19	BISPR	lncRNA
ENSG00000203585	1.83301	-2.21409	47.7749	4.78083e-12	2.60407e-11	LINC02408	lncRNA
ENSG00000236924	1.83225	-3.18446	17.3663	3.08236e-05	6.77079e-05	AL162411.1	lncRNA
ENSG00000084636	1.83221	7.07724	85.9102	1.883e-20	2.62697e-19	COL16A1	protein_coding
ENSG00000268230	1.83187	-2.14532	52.2787	4.81559e-13	2.95052e-12	AC012313.3	lncRNA
ENSG00000241388	1.83173	-3.22223	19.3535	1.0862e-05	2.53883e-05	HNF1A-AS1	lncRNA
ENSG00000156802	1.83166	6.13506	131.021	2.4502e-30	7.90173e-29	ATAD2	protein_coding
ENSG00000179774	1.8315	-3.07136	24.8265	6.27291e-07	1.743e-06	ATOH7	protein_coding
ENSG00000121621	1.83063	3.65995	125.964	3.13151e-29	9.16429e-28	KIF18A	protein_coding
ENSG00000120498	1.82886	-1.65434	35.0152	3.27147e-09	1.23565e-08	TEX11	protein_coding
ENSG00000131153	1.82881	4.5505	119.624	7.64539e-28	2.02879e-26	GINS2	protein_coding
ENSG00000151632	1.82734	7.69131	21.7092	3.17261e-06	8.01709e-06	AKR1C2	protein_coding
ENSG00000275591	1.8265	-1.4637	21.4006	3.72654e-06	9.31248e-06	XKR5	protein_coding
ENSG00000178997	1.826	-3.28977	32.1685	1.41363e-08	4.90111e-08	EXD1	protein_coding
ENSG00000276509	1.82513	-3.00492	22.5244	2.0749e-06	5.37261e-06	AC239799.1	lncRNA
ENSG00000235885	1.82471	-2.24868	26.139	3.177e-07	9.17477e-07	LINC01828	lncRNA
ENSG00000238266	1.82455	2.2065	23.2937	1.39057e-06	3.69304e-06	LINC00707	lncRNA
ENSG00000128641	1.82406	7.94703	107.438	3.56854e-25	7.58622e-24	MYO1B	protein_coding
ENSG00000128340	1.82404	6.14906	100.445	1.21757e-23	2.28726e-22	RAC2	protein_coding
ENSG00000068079	1.82231	6.00194	85.7563	2.03538e-20	2.82398e-19	IFI35	protein_coding
ENSG00000279369	1.8219	1.14164	46.8441	7.68626e-12	4.08498e-11	AC046185.3	TEC
ENSG00000118263	1.82073	5.89866	130.313	3.50012e-30	1.10682e-28	KLF7	protein_coding
ENSG00000188385	1.82071	0.6901	21.2474	4.03662e-06	1.0029e-05	JAKMIP3	protein_coding
ENSG00000102287	1.82024	5.07928	49.8496	1.65997e-12	9.53676e-12	GABRE	protein_coding
ENSG00000286179	1.8198	-2.70883	21.2929	3.94198e-06	9.80886e-06	AL139351.2	lncRNA
ENSG00000249326	1.81803	-3.33721	30.4422	3.43971e-08	1.12797e-07	CTD-2194D22.4	lncRNA
ENSG00000142552	1.81727	5.38473	53.0192	3.30302e-13	2.05923e-12	RCN3	protein_coding
ENSG00000142319	1.81642	-2.32777	19.6361	9.36825e-06	2.2117e-05	SLC6A3	protein_coding
ENSG00000257167	1.81583	1.96428	73.8791	8.30509e-18	8.82775e-17	TMPO-AS1	lncRNA
ENSG00000115363	1.81573	3.35877	42.9312	5.66989e-11	2.69954e-10	EVA1A	protein_coding
ENSG00000253304	1.8152	2.44608	75.0795	4.52143e-18	4.935e-17	TMEM200B	protein_coding
ENSG00000196839	1.81508	4.70101	109.814	1.07612e-25	2.39736e-24	ADA	protein_coding
ENSG00000266718	1.81498	-0.0703478	30.0772	4.15182e-08	1.34791e-07	AC079336.5	lncRNA
ENSG00000287423	1.8149	-2.65249	16.0273	6.2437e-05	0.000131129	AL360006.1	lncRNA
ENSG00000100593	1.81442	0.0413395	20.0689	7.47012e-06	1.78796e-05	ISM2	protein_coding
ENSG00000077152	1.81428	4.28055	123.767	9.47267e-29	2.67254e-27	UBE2T	protein_coding
ENSG00000138684	1.81408	-2.46901	18.1898	1.99943e-05	4.50321e-05	IL21	protein_coding
ENSG00000140675	1.81341	-2.94059	31.892	1.62986e-08	5.60468e-08	SLC5A2	protein_coding
ENSG00000185565	1.81285	3.2209	31.1625	2.37305e-08	7.97604e-08	LSAMP	protein_coding
ENSG00000231672	1.81256	-0.160343	32.5612	1.15498e-08	4.05437e-08	DIRC3	lncRNA
ENSG00000275481	1.81253	-2.61762	51.7913	6.17259e-13	3.73174e-12	AC025031.4	lncRNA
ENSG00000250770	1.8125	-0.650461	25.1075	5.42209e-07	1.51864e-06	AC005865.1	transcribed_unprocessed_pseudogene
ENSG00000152952	1.81189	6.42267	84.5154	3.81238e-20	5.15135e-19	PLOD2	protein_coding
ENSG00000237819	1.8117	-2.05404	28.0838	1.16176e-07	3.54999e-07	CDK6-AS1	lncRNA
ENSG00000163463	1.81118	0.477233	77.7797	1.152e-18	1.33957e-17	KRTCAP2	protein_coding
ENSG00000260186	1.81086	-0.815873	30.9191	2.69011e-08	8.95314e-08	LINC02137	lncRNA
ENSG00000275437	1.81066	-1.08431	78.7909	6.90446e-19	8.18305e-18	AL121832.3	lncRNA
ENSG00000181097	1.8105	-0.686281	74.1929	7.08458e-18	7.57997e-17	LINC02878	lncRNA
ENSG00000108511	1.8104	-0.963818	32.7158	1.06665e-08	3.76344e-08	HOXB6	protein_coding
ENSG00000213185	1.80992	0.0368418	57.6421	3.14422e-14	2.19729e-13	FAM24B	protein_coding
ENSG00000136573	1.80948	0.470326	20.0088	7.7086e-06	1.84049e-05	BLK	protein_coding
ENSG00000105329	1.80935	7.13859	221.235	4.8632e-50	5.34905e-48	TGFB1	protein_coding
ENSG00000163518	1.80921	-1.69047	13.9374	0.000188996	0.000369743	FCRL4	protein_coding
ENSG00000233429	1.80899	0.0665195	54.3882	1.64549e-13	1.06282e-12	HOTAIRM1	lncRNA
ENSG00000112837	1.80849	3.00516	36.5111	1.51798e-09	5.99295e-09	TBX18	protein_coding
ENSG00000121152	1.80829	4.84906	141.195	1.45861e-32	5.41756e-31	NCAPH	protein_coding
ENSG00000079263	1.80817	2.34145	45.5585	1.48144e-11	7.55924e-11	SP140	protein_coding
ENSG00000049768	1.80751	3.00894	62.8693	2.20885e-15	1.77895e-14	FOXP3	protein_coding
ENSG00000259341	1.80734	2.54684	42.7822	6.11858e-11	2.89501e-10	AC015660.1	lncRNA
ENSG00000275898	1.80718	-3.30989	13.5942	0.00022689	0.000438489	AC125603.4	lncRNA
ENSG00000183876	1.80681	5.047	43.1957	4.95288e-11	2.37906e-10	ARSI	protein_coding
ENSG00000103269	1.80637	1.56166	41.2186	1.36122e-10	6.16272e-10	RHBDL1	protein_coding
ENSG00000231291	1.80512	-2.67192	24.4198	7.74703e-07	2.12691e-06	AC106799.1	lncRNA
ENSG00000287306	1.80459	-2.38801	42.2138	8.18222e-11	3.81591e-10	AC016821.1	lncRNA
ENSG00000109674	1.80354	2.52016	97.9589	4.27166e-23	7.64601e-22	NEIL3	protein_coding
ENSG00000263513	1.80314	-0.81477	79.2036	5.60283e-19	6.72813e-18	FAM72C	protein_coding
ENSG00000153303	1.8021	0.237209	9.24133	0.00236613	0.00393284	FRMD1	protein_coding
ENSG00000168703	1.80155	3.76277	13.2709	0.000269564	0.000515015	WFDC12	protein_coding
ENSG00000287277	1.80113	-3.0544	45.2507	1.73359e-11	8.77706e-11	AL392086.3	lncRNA
ENSG00000254503	1.79985	-1.69773	60.709	6.61665e-15	5.03334e-14	AC010319.1	processed_pseudogene
ENSG00000125538	1.79891	5.2966	39.2749	3.68151e-10	1.57914e-09	IL1B	protein_coding
ENSG00000204610	1.79857	-1.13075	18.0348	2.16901e-05	4.86543e-05	TRIM15	protein_coding
ENSG00000069696	1.79831	-0.210363	42.3051	7.80877e-11	3.65297e-10	DRD4	protein_coding
ENSG00000111331	1.79819	7.97512	72.5566	1.62313e-17	1.65645e-16	OAS3	protein_coding
ENSG00000267452	1.79781	-1.92522	34.4548	4.36255e-09	1.62087e-08	LINC02073	lncRNA
ENSG00000224713	1.79722	-3.28219	26.8742	2.17136e-07	6.41545e-07	AC025165.1	lncRNA
ENSG00000286122	1.79715	-3.25139	32.3168	1.30973e-08	4.56102e-08	AC016074.2	lncRNA
ENSG00000260495	1.79705	-2.2924	36.402	1.60538e-09	6.31465e-09	AC009148.1	lncRNA
ENSG00000185070	1.79674	5.56466	44.8246	2.155e-11	1.07954e-10	FLRT2	protein_coding
ENSG00000196335	1.79667	1.11476	34.4418	4.3919e-09	1.63097e-08	STK31	protein_coding
ENSG00000255931	1.79651	-2.90252	20.9409	4.73685e-06	1.16555e-05	AP003108.1	lncRNA
ENSG00000224367	1.79606	-2.65545	57.4917	3.394e-14	2.36241e-13	OACYLP	transcribed_unitary_pseudogene
ENSG00000261760	1.79526	-3.37823	7.98732	0.00471062	0.00747448	AC140479.3	transcribed_unprocessed_pseudogene
ENSG00000231772	1.79507	-2.35711	19.9177	8.08466e-06	1.92423e-05	Z93403.1	lncRNA
ENSG00000183454	1.79493	1.67271	12.9878	0.00031353	0.000593485	GRIN2A	protein_coding
ENSG00000284526	1.79484	0.169453	80.8669	2.41444e-19	3.00066e-18	AC015802.6	protein_coding
ENSG00000264644	1.79469	-3.05492	32.0015	1.54051e-08	5.31753e-08	KRT18P8	processed_pseudogene
ENSG00000188157	1.79455	8.87288	129.249	5.98252e-30	1.86845e-28	AGRN	protein_coding
ENSG00000018280	1.79402	3.35088	70.6224	4.32567e-17	4.23964e-16	SLC11A1	protein_coding
ENSG00000151917	1.79381	1.82645	73.0419	1.26927e-17	1.31299e-16	BEND6	protein_coding
ENSG00000175697	1.79298	0.857023	33.6892	6.46603e-09	2.35776e-08	GPR156	protein_coding
ENSG00000157456	1.79288	5.37462	151.097	9.98288e-35	4.43926e-33	CCNB2	protein_coding
[truncated: 12,645 more rows]

## Sheet: Table S2
Table S2: Patient characteristics summary of TCGA-HNSC data.
Characteristics	HNSCC (n=528)	OSCC (n=329)
Age at Diagnosis (mean SD+-, years)	60.91 (11.91)	61.42 (12.96)
Sex
Male	386 (73.1%)	222 (67.5%)
Female	142 (26.9%)	107 (32.5%)
Race Category
White	452 (85.6%)	286 (86.9%)
Others	76 (14.4%)	43 (13.1%)
Smoking
Current Smoker	178 (33.7%)	105 (31.9%)
Current Reformed Smoker for < or = 15 years	140 (26.5%)	75 (22.8%)
Lifelong Non-Smoker	122 (23.1%)	87 (26.4%)
Current Reformed Smoker for > 15 years	73 (13.8%)	51 (15.5%)
NA	12 (2.3%)	8 (2.4%)
Current Reformed Smoker	2 (0.4%)	2 (0.6%)
Unknown	1 (0.2%)	1 (0.3%)
Survival status
Living	304 (57.6%)	179 (54.4%)
Deceased	224 (42.4%)	150 (45.6%)
Primary Tumor Site
Oral Tongue	133 (25.2%)	133 (40.42%)
Larynx	117 (22.2%)
Oral Cavity	73 (13.8%)	73 (22.18%)
Floor of the Mouth	63 (11.9%)	63 (19.14%)
Tonsils	45 (8.5%)
Base of Tongue	27 (5.1%)	27 (8.20%)
Buccal Mucosa	23(4.4%)	23(6.99%)
Alveolar Ridge	18 (3.4%)
Hypopharynx	10 (1.9%)
Oropharynx	9 (1.7%)
Hard Palate	7 (1.3%)	7 (2.12%)
Lip	3 (0.6%)	3 (0.91%)
HPV status (ish)
NA	438 (83.0%)	281 (85.4%)
Negative	67 (12.7%)	42 (12.8%)
Positive	22 (4.2%)	5 (1.5%)
Not Evaluated	1 (0.2%)	1 (0.3%)
HPV status (p16)
NA	413 (78.2%)	265 (80.5%)
Negative	74 (14.0%)	50 (15.2%)
Positive	41 (7.8%)	14 (4.3%)

## Sheet: Table S3
Table S3: DESeq2 based differential gene expression analysis between vehicle and SP2509 treated C57BL/6J mice OSCC model
ENS	gene_name	baseMean	log2FoldChange	lfcSE	stat	pvalue	padj	gene_biotype
ENSMUSG00000015519	2310057J18Rik	1426.43	13.9855	1.49786	9.33704	9.90691e-21	2.92931e-17	protein_coding
ENSMUSG00000067543	Prb1	999.221	13.472	1.44867	9.29957	1.41017e-20	3.57398e-17	protein_coding
ENSMUSG00000047517	Dmbt1	669.018	12.8933	1.46223	8.8175	1.1704e-18	1.88765e-15	protein_coding
ENSMUSG00000024768	Lipf	6802.29	12.7665	1.05209	12.1344	6.94213e-34	6.15802e-30	protein_coding
ENSMUSG00000024125	Sbpl	2943.33	12.5933	1.48526	8.47883	2.27469e-17	3.10425e-14	protein_coding
ENSMUSG00000027485	Bpifb1	14565.7	11.9588	1.35407	8.83175	1.03048e-18	1.82818e-15	protein_coding
ENSMUSG00000030143	Gm8882	241.097	11.4212	1.23878	9.21973	2.97859e-20	5.87146e-17	protein_coding
ENSMUSG00000107874	Prpmp5	93.8472	10.0606	1.27055	7.91834	2.40704e-15	2.84689e-12	protein_coding
ENSMUSG00000108041	Gm5154	71.5835	9.66991	1.33867	7.22352	5.06584e-13	5.28665e-10	unprocessed_pseudogene
ENSMUSG00000032083	Apoa1	37.5801	8.73833	1.38117	6.32676	2.5037e-10	1.4806e-07	protein_coding
ENSMUSG00000062778	Chia1	71.673	8.70632	1.24953	6.96766	3.22247e-12	3.1761e-09	protein_coding
ENSMUSG00000014104	Sval2	28.2053	8.32385	1.36413	6.10193	1.04793e-09	5.31183e-07	protein_coding
ENSMUSG00000092275	Gm20465	25.6932	8.19114	1.36994	5.97922	2.24212e-09	1.01993e-06	lincRNA
ENSMUSG00000096445	Dcpp1	21.5192	7.93701	1.47202	5.39193	6.97036e-08	2.16949e-05	protein_coding
ENSMUSG00000032081	Apoc3	20.1364	7.83473	1.55422	5.04095	4.63232e-07	0.000107683	protein_coding
ENSMUSG00000022875	Kng1	18.9811	7.75178	1.53904	5.03678	4.7344e-07	0.000107683	protein_coding
ENSMUSG00000026417	Pigr	18.5715	7.72336	1.46149	5.28458	1.25996e-07	3.6053e-05	protein_coding
ENSMUSG00000033831	Fgb	18.0934	7.6832	1.54558	4.97108	6.65815e-07	0.000140622	protein_coding
ENSMUSG00000035540	Gc	17.8599	7.66537	1.6287	4.70643	2.52097e-06	0.000434218	protein_coding
ENSMUSG00000079276	Gm4736	16.2245	7.52897	1.53477	4.9056	9.31436e-07	0.00018778	unprocessed_pseudogene
ENSMUSG00000066154	Mup3	16.0651	7.51265	1.58335	4.74479	2.08718e-06	0.000376212	protein_coding
ENSMUSG00000054422	Fabp1	13.9576	7.30996	1.67795	4.35647	1.32178e-05	0.00169702	protein_coding
ENSMUSG00000000983	Wfdc18	195.637	7.29838	1.53857	4.74362	2.09937e-06	0.000376212	protein_coding
ENSMUSG00000061808	Ttr	13.5878	7.27203	1.66653	4.36358	1.27954e-05	0.00165695	protein_coding
ENSMUSG00000057417	Dcpp3	11.5511	7.0401	1.61028	4.37199	1.23122e-05	0.001618	protein_coding
ENSMUSG00000030650	Tmc5	11.0656	6.97829	1.60288	4.3536	1.33917e-05	0.00169702	protein_coding
ENSMUSG00000058207	Serpina3k	39.5175	6.94876	2.02498	3.43152	0.000600217	0.0273037	protein_coding
ENSMUSG00000046008	Pnlip	10.7747	6.9368	3.91102	1.77365	0.0761204	0.462959	protein_coding
ENSMUSG00000028001	Fga	10.7367	6.93208	1.74772	3.96637	7.29765e-05	0.00619462	protein_coding
ENSMUSG00000019230	Lhx9	9.9662	6.82684	1.87047	3.64979	0.000262451	0.0156773	protein_coding
ENSMUSG00000033860	Fgg	9.42029	6.74198	1.81887	3.7067	0.000209981	0.0133522	protein_coding
ENSMUSG00000058579	Cela2a	8.74701	6.63511	3.91202	1.69609	0.0898697	0.503594	protein_coding
ENSMUSG00000087190	D430001F17Rik	8.59062	6.60978	1.70465	3.8775	0.000105534	0.00814035	antisense
ENSMUSG00000117042	AC173344.1	8.48388	6.59279	1.69919	3.87996	0.000104473	0.00810551	lincRNA
ENSMUSG00000047631	Apof	8.42738	6.58189	3.91221	1.68239	0.0924923	0.510167	protein_coding
ENSMUSG00000024215	Spdef	8.361	6.57308	1.67873	3.9155	9.02158e-05	0.00730898	protein_coding
ENSMUSG00000029368	Alb	253.389	6.52021	1.60432	4.06415	4.82078e-05	0.004623	protein_coding
ENSMUSG00000038572	Bpifb5	8.05723	6.51924	1.73119	3.76576	0.000166042	0.0113298	protein_coding
ENSMUSG00000057400	Ces1c	8.06054	6.51466	1.75219	3.71801	0.000200797	0.012954	protein_coding
ENSMUSG00000048534	Jaml	7.1292	6.34386	1.7629	3.59853	0.000320027	0.0180341	protein_coding
ENSMUSG00000032079	Apoa5	7.14564	6.34321	1.91367	3.31468	0.000917496	0.0354079	protein_coding
ENSMUSG00000035951	Ascl3	6.93517	6.30302	2.12252	2.9696	0.0029819	0.0737824	protein_coding
ENSMUSG00000052117	D630039A03Rik	6.92082	6.29725	1.76192	3.57409	0.000351442	0.0190089	protein_coding
ENSMUSG00000042459	Bpifa2	473.549	6.271	0.665684	9.42039	4.4942e-21	1.59463e-17	protein_coding
ENSMUSG00000030236	Slco1b2	6.79256	6.26784	1.82999	3.42507	0.00061463	0.0277459	protein_coding
ENSMUSG00000026691	Fmo3	6.7181	6.25779	2.44232	2.56223	0.0104003	0.165037	protein_coding
ENSMUSG00000054827	Cyp2c50	6.67623	6.24767	2.13937	2.92034	0.00349653	0.0819446	protein_coding
ENSMUSG00000059481	Plg	6.56025	6.21815	1.82516	3.40691	0.000657038	0.0285	protein_coding
ENSMUSG00000037053	Azgp1	6.4532	6.20029	1.81719	3.41201	0.000644848	0.0284111	protein_coding
ENSMUSG00000024028	Tff2	6.44185	6.19242	2.11379	2.92953	0.00339472	0.080194	protein_coding
ENSMUSG00000042248	Cyp2c37	6.38325	6.17826	2.12479	2.90771	0.0036409	0.0844357	protein_coding
ENSMUSG00000029445	Hpd	6.17157	6.13061	1.8867	3.24939	0.00115654	0.040873	protein_coding
ENSMUSG00000045515	Pou3f3	5.87528	6.05855	1.85997	3.25734	0.00112462	0.0402945	protein_coding
ENSMUSG00000074254	Cyp2a4	5.8379	6.05253	1.91805	3.15556	0.0016019	0.0507487	protein_coding
ENSMUSG00000007034	Slc44a4	5.78707	6.04383	2.15419	2.80562	0.00502204	0.104573	protein_coding
ENSMUSG00000110110	Gm30978	5.75151	6.02718	1.89253	3.18472	0.00144896	0.0471671	lincRNA
ENSMUSG00000018581	Dnah11	5.64684	6.00816	2.19613	2.7358	0.00622297	0.118457	protein_coding
ENSMUSG00000019892	Lrriq1	5.60918	5.99566	1.97678	3.03305	0.00242096	0.0647816	protein_coding
ENSMUSG00000068008	Bpifb3	5.46895	5.96229	2.1848	2.72899	0.00635288	0.119519	protein_coding
ENSMUSG00000037973	Ccdc129	5.43846	5.95315	2.56385	2.32195	0.0202354	0.239704	protein_coding
ENSMUSG00000038224	Serpinf2	5.43818	5.94404	2.02871	2.92996	0.00339006	0.0801907	protein_coding
ENSMUSG00000066366	Serpina1a	10.7183	5.94087	1.74572	3.4031	0.00066625	0.028759	protein_coding
ENSMUSG00000037798	Mat1a	5.35058	5.91997	2.09946	2.81975	0.00480605	0.102235	protein_coding
ENSMUSG00000011463	Cpb1	5.24471	5.90048	2.32515	2.53768	0.0111591	0.172601	protein_coding
ENSMUSG00000083594	Gm13722	5.25968	5.90032	1.95876	3.01227	0.00259299	0.0676466	processed_pseudogene
ENSMUSG00000110747	Gm35657	5.17594	5.88144	2.59584	2.26572	0.0234686	0.258964	lincRNA
ENSMUSG00000117181	AC151267.2	5.11197	5.86407	2.04672	2.86511	0.00416865	0.0929095	lincRNA
ENSMUSG00000056296	Synpr	5.03933	5.83646	1.98777	2.93619	0.00332271	0.0793744	protein_coding
ENSMUSG00000087521	AI646519	4.98043	5.82324	1.92371	3.02709	0.0024692	0.0654351	antisense
ENSMUSG00000080626	Mir1192	4.97594	5.82012	2.25615	2.57967	0.00988947	0.160963	miRNA
ENSMUSG00000094024	Esp18	4.91166	5.80448	1.93306	3.00274	0.0026756	0.0686943	protein_coding
ENSMUSG00000104631	Gm43774	4.90717	5.80084	2.26588	2.56008	0.0104648	0.165617	sense_intronic
ENSMUSG00000063011	Msln	56.9751	5.79743	1.82468	3.17723	0.00148687	0.0482089	protein_coding
ENSMUSG00000006574	Slc4a1	4.88238	5.78982	2.30278	2.51428	0.0119277	0.179939	protein_coding
ENSMUSG00000028356	Ambp	4.85186	5.78786	1.98263	2.91929	0.00350834	0.0821128	protein_coding
ENSMUSG00000035041	Creb3l3	4.82285	5.77953	2.05087	2.81809	0.00483102	0.102593	protein_coding
ENSMUSG00000099401	Gm28375	4.82257	5.77146	2.11063	2.73447	0.00624807	0.118807	antisense
ENSMUSG00000110755	BC049987	4.77384	5.75844	2.29407	2.51014	0.0120684	0.181399	lincRNA
ENSMUSG00000113222	Gm48557	4.74991	5.75602	1.95262	2.94785	0.00319997	0.0772389	processed_pseudogene
ENSMUSG00000059908	Mug1	4.67128	5.73024	2.02116	2.83512	0.00458087	#N/A	protein_coding
ENSMUSG00000078128	Gm2178	4.65245	5.72271	2.29837	2.4899	0.012778	#N/A	processed_pseudogene
ENSMUSG00000103754	Gm37284	4.63482	5.71369	2.40269	2.37804	0.0174048	#N/A	TEC
ENSMUSG00000049799	Lrrc19	4.62644	5.71163	2.12972	2.68187	0.00732128	#N/A	protein_coding
ENSMUSG00000000730	Dnmt3l	4.56902	5.70322	2.0507	2.78111	0.00541741	#N/A	protein_coding
ENSMUSG00000108984	Gm44916	4.58368	5.70208	2.30752	2.47109	0.0134703	#N/A	TEC
ENSMUSG00000102241	Gm37716	4.50474	5.68027	2.36248	2.40436	0.0162007	#N/A	TEC
ENSMUSG00000000202	Btbd17	4.36841	5.63607	2.045	2.75603	0.00585082	#N/A	protein_coding
ENSMUSG00000028186	Uox	4.37351	5.63034	2.39036	2.35544	0.0185009	#N/A	protein_coding
ENSMUSG00000085049	Parvaos	4.33912	5.61927	2.3814	2.35965	0.0182921	#N/A	antisense
ENSMUSG00000106197	Gm42717	4.30981	5.61429	2.03127	2.76394	0.00571084	#N/A	sense_intronic
ENSMUSG00000054446	Cpa1	4.23984	5.59397	2.4921	2.24468	0.0247886	#N/A	protein_coding
ENSMUSG00000082658	Fau-ps2	4.23687	5.58839	2.35786	2.37011	0.0177829	#N/A	processed_pseudogene
ENSMUSG00000085603	Gm11346	4.24435	5.58542	2.29922	2.42926	0.0151296	#N/A	transcribed_processed_pseudogene
ENSMUSG00000020884	Asgr1	4.21594	5.584	2.37894	2.34726	0.0189119	#N/A	protein_coding
ENSMUSG00000095280	Gm21738	4.21204	5.58314	2.13078	2.62024	0.00878681	#N/A	protein_coding
ENSMUSG00000050822	Slc29a4	8.4003	5.58101	1.70682	3.26983	0.00107613	0.0394459	protein_coding
ENSMUSG00000102533	Gm37226	4.17169	5.56652	2.06142	2.70033	0.0069271	#N/A	TEC
ENSMUSG00000005089	Slc1a2	4.16631	5.56492	2.16474	2.57071	0.010149	#N/A	protein_coding
ENSMUSG00000021135	Slc10a1	4.14148	5.56017	2.14188	2.59593	0.00943346	#N/A	protein_coding
ENSMUSG00000026940	Ccdc183	4.13402	5.54952	2.41079	2.30195	0.021338	#N/A	protein_coding
ENSMUSG00000040134	Rdh7	4.11878	5.54409	2.76547	2.00476	0.0449891	#N/A	protein_coding
ENSMUSG00000031138	F9	4.08826	5.53911	2.39918	2.30875	0.0209575	#N/A	protein_coding
ENSMUSG00000026874	Hc	4.09785	5.53725	2.40614	2.3013	0.0213748	#N/A	protein_coding
ENSMUSG00000075045	Gm4981	8.09326	5.53609	1.79177	3.08973	0.00200336	0.0576974	protein_coding
ENSMUSG00000058981	Olfr1406	4.08588	5.53463	2.07141	2.67191	0.00754201	#N/A	protein_coding
ENSMUSG00000035395	Pet2	4.03832	5.52456	2.44443	2.26006	0.0238173	#N/A	protein_coding
ENSMUSG00000069272	Hist1h2ae	4.03653	5.52401	2.42611	2.2769	0.0227922	#N/A	protein_coding
ENSMUSG00000112855	Gm47842	4.02967	5.51656	2.39436	2.30398	0.0212238	#N/A	processed_pseudogene
ENSMUSG00000093465	Gm20682	4.00545	5.50558	2.40303	2.2911	0.0219575	#N/A	sense_intronic
ENSMUSG00000112477	Gm48657	3.96748	5.49125	2.14694	2.5577	0.0105366	#N/A	lincRNA
ENSMUSG00000116913	AC120150.1	3.92651	5.48074	2.42543	2.2597	0.02384	#N/A	antisense
ENSMUSG00000109893	Gm9655	3.91934	5.47833	2.10802	2.5988	0.00935496	#N/A	processed_pseudogene
ENSMUSG00000028699	Tspan1	3.90499	5.47332	2.09561	2.61181	0.00900653	#N/A	protein_coding
ENSMUSG00000021210	Akr1c6	3.9023	5.46946	2.41559	2.26423	0.0235599	#N/A	protein_coding
ENSMUSG00000098072	Gm26995	3.91068	5.4685	2.2325	2.44949	0.0143057	#N/A	antisense
ENSMUSG00000069922	Ces3a	3.90889	5.46756	2.19348	2.49264	0.0126797	#N/A	protein_coding
ENSMUSG00000074591	Ankub1	3.87837	5.46618	2.49736	2.18879	0.0286122	#N/A	protein_coding
ENSMUSG00000034883	Lrr1	3.87478	5.46506	2.45225	2.2286	0.0258408	#N/A	protein_coding
ENSMUSG00000113459	Gm30655	3.88647	5.45924	2.55694	2.13507	0.0327554	#N/A	lincRNA
ENSMUSG00000086361	Gm6569	3.86912	5.45343	2.18455	2.49636	0.0125474	#N/A	protein_coding
ENSMUSG00000029882	2210010C04Rik	3.78898	5.4314	2.51372	2.1607	0.0307181	#N/A	protein_coding
ENSMUSG00000105995	Gm43554	3.79198	5.42963	2.12205	2.55868	0.0105071	#N/A	processed_pseudogene
ENSMUSG00000084611	Gm24371	3.76476	5.4199	2.45354	2.20901	0.0271739	#N/A	misc_RNA
ENSMUSG00000021933	Gucy1b2	3.77314	5.41929	2.22526	2.43535	0.0148774	#N/A	protein_coding
ENSMUSG00000097279	Gm5106	3.77135	5.41839	2.17534	2.49082	0.0127449	#N/A	antisense
ENSMUSG00000085055	Gm15958	3.74921	5.41771	2.27434	2.3821	0.017214	#N/A	processed_transcript
ENSMUSG00000104280	Rps2-ps11	3.74563	5.41654	2.24245	2.41546	0.0157153	#N/A	processed_pseudogene
ENSMUSG00000107702	Gm44140	3.71841	5.40528	2.5741	2.09987	0.03574	#N/A	bidirectional_promoter_lncRNA
ENSMUSG00000001155	Ftcd	3.72321	5.40489	2.14589	2.51872	0.0117783	#N/A	protein_coding
ENSMUSG00000066750	Olfr876	3.72979	5.40307	2.13079	2.53572	0.0112218	#N/A	protein_coding
ENSMUSG00000021534	1700001L19Rik	3.69034	5.38444	2.59034	2.07866	0.0376486	#N/A	protein_coding
ENSMUSG00000099354	1700124L16Rik	3.68196	5.38338	2.46968	2.17979	0.0292728	#N/A	antisense
ENSMUSG00000090555	Gm8893	3.66161	5.38152	2.51002	2.14401	0.0320318	#N/A	unprocessed_pseudogene
ENSMUSG00000075270	Pde11a	3.66999	5.38144	2.24028	2.40213	0.0162999	#N/A	protein_coding
ENSMUSG00000106959	Gm42548	3.64219	5.36687	2.18771	2.4532	0.0141593	#N/A	TEC
ENSMUSG00000003053	Cyp2c29	3.60302	5.35639	2.48403	2.15633	0.0310583	#N/A	protein_coding
ENSMUSG00000080406	Mir1188	3.56863	5.34315	2.49889	2.13821	0.0324999	#N/A	miRNA
ENSMUSG00000081095	Gm14946	3.55308	5.34003	2.52819	2.11219	0.0346701	#N/A	processed_pseudogene
ENSMUSG00000116838	AC165953.1	3.55129	5.33939	2.51066	2.12669	0.0334462	#N/A	processed_pseudogene
ENSMUSG00000085720	Gm7854	3.55787	5.33927	2.15131	2.48187	0.0130694	#N/A	antisense
ENSMUSG00000040554	Aipl1	3.5477	5.33808	2.489	2.14467	0.0319795	#N/A	protein_coding
ENSMUSG00000031125	3830403N18Rik	7.07957	5.33799	1.70866	3.12408	0.0017836	0.0543693	protein_coding
ENSMUSG00000087314	Prkag2os2	3.54591	5.3374	2.48221	2.15026	0.0315345	#N/A	antisense
ENSMUSG00000105922	Gm42769	3.56087	5.33702	2.48229	2.15004	0.0315523	#N/A	TEC
ENSMUSG00000117275	CT010429.1	3.56087	5.33702	2.48229	2.15004	0.0315523	#N/A	processed_pseudogene
ENSMUSG00000091239	Vmn2r76	3.53694	5.33394	2.47351	2.15642	0.0310507	#N/A	protein_coding
ENSMUSG00000028238	Atp6v0d2	3.52977	5.33105	2.4919	2.13935	0.0324071	#N/A	protein_coding
ENSMUSG00000086905	Gm13716	3.53425	5.32979	2.51739	2.11719	0.0342438	#N/A	antisense
ENSMUSG00000035187	Nkx6-1	3.53246	5.32939	2.29126	2.32597	0.0200202	#N/A	protein_coding
ENSMUSG00000028715	Cyp4a14	3.52887	5.32815	2.20887	2.41216	0.0158582	#N/A	protein_coding
ENSMUSG00000036264	Fstl4	3.52887	5.32815	2.20887	2.41216	0.0158582	#N/A	protein_coding
ENSMUSG00000108920	Gm44678	3.52528	5.32683	2.17665	2.44727	0.0143945	#N/A	TEC
ENSMUSG00000109021	Gm44812	3.52528	5.32683	2.17665	2.44727	0.0143945	#N/A	lincRNA
ENSMUSG00000083206	Gm11338	3.53038	5.32142	2.88662	1.84347	0.0652598	#N/A	unprocessed_pseudogene
ENSMUSG00000094806	Cyp2d10	3.51004	5.31723	2.49427	2.13178	0.0330251	#N/A	protein_coding
ENSMUSG00000103038	Gm37124	3.50645	5.31527	2.21563	2.39899	0.0164405	#N/A	TEC
ENSMUSG00000105391	Gm43401	3.50286	5.31375	2.1727	2.44569	0.0144576	#N/A	antisense
ENSMUSG00000085170	Lrrc75aos1	3.4942	5.30555	2.62734	2.01936	0.0434494	#N/A	antisense
ENSMUSG00000106875	Gm43093	3.48583	5.30455	2.50842	2.1147	0.0344557	#N/A	TEC
ENSMUSG00000032080	Apoa4	3.47207	5.3019	2.2236	2.38437	0.0171083	#N/A	protein_coding
ENSMUSG00000104623	Gm6394	3.46848	5.30041	2.17871	2.43282	0.0149816	#N/A	processed_pseudogene
ENSMUSG00000085245	Gm11713	3.45144	5.29082	2.51082	2.1072	0.0350998	#N/A	antisense
ENSMUSG00000009292	Trpm2	3.45803	5.29074	2.58583	2.04605	0.0407514	#N/A	protein_coding
ENSMUSG00000116605	AC122217.1	3.45803	5.29074	2.58583	2.04605	0.0407514	#N/A	processed_pseudogene
ENSMUSG00000034219	41883	3.44127	5.28994	2.51702	2.10166	0.0355827	#N/A	protein_coding
ENSMUSG00000113634	Gm36756	3.43589	5.28768	2.20564	2.39734	0.0165144	#N/A	antisense
ENSMUSG00000081303	Gm16011	3.42572	5.28758	2.32433	2.27489	0.0229128	#N/A	processed_pseudogene
ENSMUSG00000027481	Bpifb2	3.40688	5.27609	2.53202	2.08375	0.037183	#N/A	protein_coding
ENSMUSG00000107272	Gm34583	3.40509	5.27546	2.30121	2.29247	0.0218785	#N/A	transcribed_processed_pseudogene
ENSMUSG00000052724	Gm9888	3.4033	5.27477	2.24789	2.34655	0.0189483	#N/A	antisense
ENSMUSG00000097422	Gm26521	3.39492	5.27407	2.63585	2.0009	0.0454032	#N/A	lincRNA
ENSMUSG00000047228	A2ml1	3.39312	5.2735	2.587	2.03846	0.0415039	#N/A	protein_coding
ENSMUSG00000086381	AV064505	3.39133	5.27286	2.56069	2.05916	0.0394791	#N/A	antisense
ENSMUSG00000074111	Mrgpra9	3.38954	5.27219	2.54333	2.07295	0.038177	#N/A	protein_coding
ENSMUSG00000084292	Gm13535	3.38954	5.27219	2.54333	2.07295	0.038177	#N/A	processed_pseudogene
ENSMUSG00000055471	Alk	3.38774	5.27151	2.53125	2.08257	0.0372907	#N/A	protein_coding
ENSMUSG00000086891	Gm15963	3.39254	5.2705	2.17893	2.41885	0.0155698	#N/A	antisense
ENSMUSG00000091275	Gm3248	3.38567	5.2611	2.557	2.05753	0.0396353	#N/A	protein_coding
ENSMUSG00000114511	0710001A04Rik	3.36474	5.25559	2.52521	2.08125	0.0374113	#N/A	antisense
ENSMUSG00000025991	Cps1	3.35487	5.24679	2.29688	2.28431	0.0223536	#N/A	protein_coding
ENSMUSG00000096497	Olfr787	3.32915	5.245	2.22936	2.3527	0.0186379	#N/A	protein_coding
ENSMUSG00000108152	Gm44152	3.33425	5.23885	2.93475	1.78511	0.0742429	#N/A	TEC
ENSMUSG00000106518	Gm42759	3.3139	5.23465	2.54027	2.06067	0.0393348	#N/A	TEC
ENSMUSG00000031444	F10	3.31032	5.23275	2.25409	2.32144	0.0202629	#N/A	protein_coding
ENSMUSG00000033688	1300017J02Rik	3.32049	5.23257	2.28438	2.29059	0.0219873	#N/A	protein_coding
ENSMUSG00000105973	Gm42881	3.29807	5.22211	2.66758	1.95762	0.0502743	#N/A	TEC
ENSMUSG00000042707	Dnali1	3.27952	5.22027	2.55267	2.04502	0.0408524	#N/A	protein_coding
ENSMUSG00000110193	Gm45452	3.27593	5.2186	2.2644	2.30462	0.0211876	#N/A	processed_pseudogene
ENSMUSG00000098184	Gm27011	3.26189	5.20645	2.62706	1.98185	0.0474958	#N/A	bidirectional_promoter_lncRNA
ENSMUSG00000106018	Gm43527	3.24334	5.20504	2.33091	2.23305	0.0255454	#N/A	TEC
ENSMUSG00000109291	Gm2814	3.24155	5.2043	2.27797	2.28462	0.0223348	#N/A	lincRNA
ENSMUSG00000114370	Gm46411	3.23496	5.20374	2.95029	1.7638	0.0777648	#N/A	antisense
ENSMUSG00000101958	Gm19085	3.23138	5.20309	2.62196	1.98443	0.0472083	#N/A	processed_pseudogene
ENSMUSG00000090843	Heatr4	3.226	5.20098	2.56709	2.02602	0.0427624	#N/A	protein_coding
ENSMUSG00000090118	Gm16163	3.2242	5.20025	2.55886	2.03225	0.0421282	#N/A	processed_transcript
ENSMUSG00000082991	Rps10-ps3	3.22241	5.1995	2.5533	2.03638	0.0417119	#N/A	processed_pseudogene
ENSMUSG00000095590	Gm24305	3.22241	5.1995	2.5533	2.03638	0.0417119	#N/A	snRNA
ENSMUSG00000101397	Mug-ps1	3.22241	5.1995	2.5533	2.03638	0.0417119	#N/A	transcribed_unprocessed_pseudogene
ENSMUSG00000018973	Hoxb1	3.22062	5.19875	2.54942	2.03919	0.0414314	#N/A	protein_coding
ENSMUSG00000062252	Lhfpl5	3.22541	5.19748	2.25194	2.308	0.0209994	#N/A	protein_coding
ENSMUSG00000023433	Cela3b	3.17637	5.17621	2.61083	1.98259	0.0474134	#N/A	protein_coding
ENSMUSG00000116549	AC129574.1	3.17637	5.17621	2.61083	1.98259	0.0474134	#N/A	processed_pseudogene
ENSMUSG00000051678	Pcdhb6	3.18954	5.17506	2.60043	1.99007	0.0465828	#N/A	protein_coding
ENSMUSG00000103679	Gm37623	3.18954	5.17506	2.60043	1.99007	0.0465828	#N/A	antisense
ENSMUSG00000059434	Gckr	3.19313	5.17502	2.35407	2.19833	0.0279259	#N/A	protein_coding
ENSMUSG00000024386	Proc	3.16919	5.17377	2.27303	2.27616	0.0228366	#N/A	protein_coding
ENSMUSG00000073403	Gm10499	3.16861	5.16929	2.57288	2.00915	0.0445215	#N/A	transcribed_unprocessed_pseudogene
ENSMUSG00000115744	Vmn1r80	3.14319	5.15766	2.24163	2.30086	0.0213997	#N/A	protein_coding
ENSMUSG00000063975	Slco1a5	3.13781	5.15536	2.26324	2.27787	0.0227342	#N/A	protein_coding
ENSMUSG00000104459	Gm37824	3.12584	5.15514	2.28036	2.26066	0.02378	#N/A	TEC
ENSMUSG00000019945	Cabcoco1	3.12405	5.15435	2.28315	2.25756	0.0239729	#N/A	protein_coding
ENSMUSG00000051716	Apon	3.13812	5.15129	2.98776	1.72413	0.084684	#N/A	protein_coding
ENSMUSG00000081881	Gm14752	3.13812	5.15129	2.98776	1.72413	0.084684	#N/A	processed_pseudogene
ENSMUSG00000115082	Gm49189	3.1076	5.14587	2.70045	1.90556	0.0567074	#N/A	antisense
ENSMUSG00000116962	CT010569.1	3.08608	5.13754	2.34842	2.18766	0.0286944	#N/A	processed_pseudogene
ENSMUSG00000085083	Gm11615	3.08339	5.13179	2.60701	1.96846	0.0490153	#N/A	antisense
ENSMUSG00000092270	Gm7031	3.07322	5.12978	2.99596	1.71223	0.0868542	#N/A	processed_pseudogene
ENSMUSG00000109245	Gm44860	3.07322	5.12978	2.99596	1.71223	0.0868542	#N/A	TEC
ENSMUSG00000087451	Gm12970	3.07142	5.12972	2.7084	1.894	0.0582249	#N/A	antisense
ENSMUSG00000102706	Gm7417	3.07142	5.12972	2.7084	1.894	0.0582249	#N/A	processed_pseudogene
ENSMUSG00000069733	Ube2u	3.06963	5.12906	2.66002	1.92821	0.0538295	#N/A	protein_coding
ENSMUSG00000115783	Bc1	3.06963	5.12906	2.66002	1.92821	0.0538295	#N/A	lincRNA
ENSMUSG00000070306	Ccdc153	3.08459	5.12739	2.31742	2.21254	0.0269296	#N/A	protein_coding
ENSMUSG00000031957	Ctrb1	11.433	5.12737	1.6391	3.12815	0.00175909	0.0538999	protein_coding
ENSMUSG00000102389	D630023O14Rik	3.08101	5.12703	2.60129	1.97096	0.048729	#N/A	TEC
ENSMUSG00000067541	A630073D07Rik	3.05528	5.12285	2.58927	1.97849	0.0478733	#N/A	protein_coding
ENSMUSG00000066392	Nrxn3	3.04631	5.11866	2.62202	1.95218	0.0509169	#N/A	protein_coding
ENSMUSG00000022809	Nr1i2	3.06576	5.11694	2.67281	1.91444	0.0555638	#N/A	protein_coding
ENSMUSG00000083385	Gm11411	3.06756	5.11639	2.47819	2.06456	0.0389642	#N/A	processed_pseudogene
ENSMUSG00000029371	Cxcl5	3.049	5.11634	2.62612	1.94825	0.0513847	#N/A	protein_coding
ENSMUSG00000026058	Khdrbs2	3.04542	5.11499	2.32859	2.1966	0.0280487	#N/A	protein_coding
ENSMUSG00000071679	Rtl4	3.04362	5.11422	2.30084	2.22276	0.0262319	#N/A	protein_coding
ENSMUSG00000025418	Bsnd	3.03914	5.11416	3.00547	1.70161	0.0888276	#N/A	protein_coding
ENSMUSG00000065750	Gm23346	3.04183	5.11343	2.28372	2.23908	0.0251509	#N/A	snoRNA
ENSMUSG00000000544	Gpa33	3.0239	5.10486	2.63183	1.93966	0.0524206	#N/A	protein_coding
ENSMUSG00000033854	Kcnk10	3.02958	5.10031	2.65619	1.92016	0.0548374	#N/A	protein_coding
ENSMUSG00000111378	Gm47230	3.02958	5.10031	2.65619	1.92016	0.0548374	#N/A	lincRNA
ENSMUSG00000029656	C8b	3.00058	5.08691	2.64724	1.92159	0.054657	#N/A	protein_coding
ENSMUSG00000113877	Gm47208	5.95584	5.0868	2.06393	2.46462	0.0137158	0.195134	TEC
ENSMUSG00000097151	Gm26514	2.99041	5.08588	2.62197	1.93972	0.0524142	#N/A	lincRNA
ENSMUSG00000064352	mt-Ts1	2.97306	5.08245	2.34154	2.17056	0.0299648	#N/A	Mt_tRNA
ENSMUSG00000083355	Gm11581	2.97247	5.07752	2.62642	1.93325	0.0532058	#N/A	processed_pseudogene
ENSMUSG00000030954	Gp2	2.95154	5.07143	2.69102	1.88458	0.0594868	#N/A	protein_coding
ENSMUSG00000103333	Gm37994	2.9662	5.07091	2.64495	1.9172	0.0552119	#N/A	processed_pseudogene
ENSMUSG00000104719	4933437G19Rik	2.95723	5.06668	2.64708	1.91406	0.0556121	#N/A	TEC
ENSMUSG00000102632	Gm37786	2.93509	5.06493	2.38217	2.12618	0.0334881	#N/A	TEC
ENSMUSG00000107207	Gm42897	2.9333	5.06412	2.37764	2.12989	0.0331808	#N/A	TEC
ENSMUSG00000079457	Gm7609	2.92612	5.06074	2.38387	2.12291	0.0337615	#N/A	transcribed_unprocessed_pseudogene
ENSMUSG00000066478	Gm5745	2.94199	5.05807	3.04648	1.6603	0.0968548	#N/A	processed_pseudogene
ENSMUSG00000099864	Gm8391	2.94199	5.05807	3.04648	1.6603	0.0968548	#N/A	processed_pseudogene
ENSMUSG00000103973	BC055308	2.94199	5.05807	3.04648	1.6603	0.0968548	#N/A	TEC
ENSMUSG00000108094	Gm31108	2.94199	5.05807	3.04648	1.6603	0.0968548	#N/A	lincRNA
ENSMUSG00000108297	Gm44167	2.94199	5.05807	3.04648	1.6603	0.0968548	#N/A	sense_intronic
ENSMUSG00000113752	Gm47817	2.94199	5.05807	3.04648	1.6603	0.0968548	#N/A	TEC
ENSMUSG00000027483	Bpifa1	2.92164	5.05384	2.64998	1.90713	0.0565043	#N/A	protein_coding
ENSMUSG00000084816	Platr29	2.91147	5.05182	3.04574	1.65865	0.0971866	#N/A	lincRNA
ENSMUSG00000110299	Gm17910	2.91147	5.05182	3.04574	1.65865	0.0971866	#N/A	processed_pseudogene
ENSMUSG00000104211	Gm37985	2.90967	5.05173	2.74973	1.83717	0.0661846	#N/A	TEC
ENSMUSG00000034764	1700006J14Rik	2.90788	5.05103	2.70162	1.86963	0.0615351	#N/A	antisense
ENSMUSG00000085862	Gm13483	2.90429	5.04947	2.66014	1.8982	0.0576699	#N/A	lincRNA
ENSMUSG00000089396	Gm23027	2.90429	5.04947	2.66014	1.8982	0.0576699	#N/A	snRNA
ENSMUSG00000065661	Gm22580	2.90581	5.03922	2.76193	1.82453	0.0680722	#N/A	snRNA
ENSMUSG00000085713	Gm15736	2.90581	5.03922	2.76193	1.82453	0.0680722	#N/A	antisense
ENSMUSG00000094338	Hist1h2bl	2.90581	5.03922	2.76193	1.82453	0.0680722	#N/A	protein_coding
ENSMUSG00000107041	Gm42735	2.90581	5.03922	2.76193	1.82453	0.0680722	#N/A	TEC
ENSMUSG00000069439	Gm8444	2.89743	5.03845	2.65154	1.9002	0.0574073	#N/A	processed_pseudogene
ENSMUSG00000101610	Gm7560	2.89384	5.03552	2.35999	2.1337	0.0328672	#N/A	processed_pseudogene
ENSMUSG00000022805	Maats1	5.80095	5.0343	1.93373	2.60341	0.00923002	0.15369	protein_coding
ENSMUSG00000024124	Prss30	2.87829	5.03354	2.31264	2.17653	0.0295156	#N/A	protein_coding
ENSMUSG00000079889	Gm11951	2.87322	5.02327	2.72288	1.84484	0.0650614	#N/A	processed_pseudogene
ENSMUSG00000086363	A330102I10Rik	2.86963	5.02152	2.72378	1.84359	0.0652434	#N/A	lincRNA
ENSMUSG00000056035	Cyp3a11	2.85108	5.02054	2.44015	2.05747	0.0396408	#N/A	protein_coding
ENSMUSG00000090059	Olfr1062	2.85108	5.02054	2.44015	2.05747	0.0396408	#N/A	protein_coding
ENSMUSG00000102620	Gm37675	2.85946	5.01925	2.36116	2.12576	0.0335236	#N/A	TEC
ENSMUSG00000024225	Clps	2.82866	5.00531	2.66909	1.87529	0.0607527	#N/A	protein_coding
ENSMUSG00000087248	Gm16120	2.82866	5.00531	2.66909	1.87529	0.0607527	#N/A	antisense
ENSMUSG00000098882	Mir6392	2.82866	5.00531	2.66909	1.87529	0.0607527	#N/A	miRNA
ENSMUSG00000104895	Gm8454	2.83345	5.00378	2.70855	1.8474	0.0646891	#N/A	processed_pseudogene
ENSMUSG00000087633	Gm14455	2.82507	5.00284	2.36623	2.11426	0.0344928	#N/A	antisense
ENSMUSG00000053889	Kirrel3os	2.81131	5.00167	2.37925	2.10221	0.0355352	#N/A	antisense
ENSMUSG00000062296	Trank1	2.81131	5.00167	2.37925	2.10221	0.0355352	#N/A	protein_coding
ENSMUSG00000091620	Vmn2r23	2.80235	4.99738	2.3633	2.11458	0.034466	#N/A	protein_coding
ENSMUSG00000042179	Pnliprp1	2.81252	4.99735	2.67324	1.8694	0.0615671	#N/A	protein_coding
ENSMUSG00000012520	Phox2b	2.76617	4.97962	2.42302	2.05513	0.0398666	#N/A	protein_coding
ENSMUSG00000024734	Zp1	2.77006	4.97237	2.7007	1.84114	0.0656007	#N/A	protein_coding
ENSMUSG00000054885	4930578G10Rik	2.75989	4.97142	2.6972	1.84318	0.0653032	#N/A	protein_coding
ENSMUSG00000106950	4930478M09Rik	2.75989	4.97142	2.6972	1.84318	0.0653032	#N/A	TEC
ENSMUSG00000054630	Ugt2b5	2.7581	4.9704	2.43866	2.03817	0.0415329	#N/A	protein_coding
ENSMUSG00000111999	Gm5080	2.7581	4.9704	2.43866	2.03817	0.0415329	#N/A	processed_pseudogene
ENSMUSG00000057981	Vmn1r12	2.74972	4.9694	3.10025	1.6029	0.108956	#N/A	protein_coding
ENSMUSG00000077599	Gm26012	2.74972	4.9694	3.10025	1.6029	0.108956	#N/A	snoRNA
ENSMUSG00000086046	1700095A21Rik	2.74972	4.9694	3.10025	1.6029	0.108956	#N/A	antisense
ENSMUSG00000102139	Gm37109	2.74972	4.9694	3.10025	1.6029	0.108956	#N/A	TEC
ENSMUSG00000001103	Sebox	2.74793	4.96927	2.79507	1.77787	0.0754246	#N/A	protein_coding
ENSMUSG00000100450	Gm9443	2.74793	4.96927	2.79507	1.77787	0.0754246	#N/A	processed_pseudogene
ENSMUSG00000104061	Gm37953	2.74793	4.96927	2.79507	1.77787	0.0754246	#N/A	TEC
ENSMUSG00000106596	Gm42822	2.76468	4.96816	2.419	2.0538	0.0399947	#N/A	TEC
ENSMUSG00000054966	Lmntd1	2.74434	4.9677	2.72245	1.82472	0.0680438	#N/A	protein_coding
ENSMUSG00000096215	Smim22	2.74255	4.96686	2.70689	1.83489	0.0665218	#N/A	protein_coding
ENSMUSG00000102319	Gm37626	2.74255	4.96686	2.70689	1.83489	0.0665218	#N/A	TEC
ENSMUSG00000112873	Gm48877	2.74075	4.96599	2.69685	1.8414	0.0655628	#N/A	antisense
ENSMUSG00000067941	Gm7168	2.73717	4.96422	2.6861	1.84812	0.0645854	#N/A	protein_coding
ENSMUSG00000071104	Ccdc110	2.73537	4.96332	2.68446	1.84891	0.0644708	#N/A	protein_coding
ENSMUSG00000054362	Lexm	2.74585	4.95841	3.11197	1.59333	0.111085	#N/A	protein_coding
ENSMUSG00000089673	Gm16546	2.74585	4.95841	3.11197	1.59333	0.111085	#N/A	processed_pseudogene
ENSMUSG00000116873	CT025753.2	2.74585	4.95841	3.11197	1.59333	0.111085	#N/A	processed_pseudogene
ENSMUSG00000116478	Gm18890	5.44998	4.95455	1.86038	2.6632	0.00774023	0.137045	processed_pseudogene
ENSMUSG00000113101	Gm33424	10.4215	4.95228	1.52724	3.24264	0.0011843	0.0413454	lincRNA
ENSMUSG00000091844	Gm8251	2.72013	4.95162	2.37896	2.08142	0.0373953	#N/A	protein_coding
ENSMUSG00000037034	Pax1	24.8228	4.95153	1.02233	4.84338	1.27646e-06	0.000251619	protein_coding
ENSMUSG00000007907	Cabs1	2.71833	4.95073	2.36426	2.09398	0.0362616	#N/A	protein_coding
ENSMUSG00000110038	Gm45570	2.71833	4.95073	2.36426	2.09398	0.0362616	#N/A	sense_intronic
ENSMUSG00000043036	Ccdc63	2.70399	4.94317	2.72263	1.81558	0.0694341	#N/A	protein_coding
ENSMUSG00000085360	Arhgap27os2	2.70968	4.93829	2.81751	1.75272	0.0796504	#N/A	antisense
ENSMUSG00000097851	Platr30	2.7013	4.93763	2.71127	1.82115	0.0685842	#N/A	lincRNA
ENSMUSG00000083810	Gm14713	2.69112	4.93669	2.74179	1.80054	0.0717762	#N/A	processed_pseudogene
ENSMUSG00000044071	Fam19a2	2.68754	4.93529	2.4288	2.03198	0.0421552	#N/A	protein_coding
ENSMUSG00000091318	Gm5415	2.68036	4.93175	2.3741	2.07732	0.0377723	#N/A	protein_coding
ENSMUSG00000104135	Gm36953	2.67319	4.92803	2.4053	2.04882	0.0404799	#N/A	processed_pseudogene
ENSMUSG00000029608	Rph3a	2.6735	4.91935	2.78095	1.76895	0.0769027	#N/A	protein_coding
ENSMUSG00000113905	Gm48872	2.66333	4.91726	2.41273	2.03805	0.0415453	#N/A	TEC
ENSMUSG00000086631	Gm12784	2.65794	4.91442	2.39394	2.05286	0.0400866	#N/A	lincRNA
ENSMUSG00000087364	Gm13398	5.31419	4.91146	1.91418	2.56584	0.0102927	0.164476	antisense
ENSMUSG00000040919	4930505A04Rik	2.64091	4.90073	2.52745	1.939	0.0525014	#N/A	protein_coding
ENSMUSG00000002791	Pdxk-ps	2.63732	4.90034	2.7676	1.77061	0.0766258	#N/A	transcribed_unprocessed_pseudogene
ENSMUSG00000026514	Cnih3	2.63732	4.90034	2.7676	1.77061	0.0766258	#N/A	protein_coding
ENSMUSG00000085404	Gm12909	2.63732	4.90034	2.7676	1.77061	0.0766258	#N/A	antisense
ENSMUSG00000085531	Slc36a3os	2.63732	4.90034	2.7676	1.77061	0.0766258	#N/A	antisense
ENSMUSG00000092202	Stk19-ps1	2.63732	4.90034	2.7676	1.77061	0.0766258	#N/A	unprocessed_pseudogene
ENSMUSG00000096278	Dcpp2	2.63732	4.90034	2.7676	1.77061	0.0766258	#N/A	protein_coding
ENSMUSG00000106472	Gm43111	2.63732	4.90034	2.7676	1.77061	0.0766258	#N/A	sense_intronic
ENSMUSG00000115573	Gm49131	2.61639	4.89355	2.73833	1.78706	0.0739276	#N/A	processed_pseudogene
ENSMUSG00000110546	Gm45734	2.60832	4.88499	2.76182	1.76876	0.0769346	#N/A	processed_pseudogene
ENSMUSG00000018698	Lhx1	2.58797	4.88198	3.16006	1.5449	0.12237	#N/A	protein_coding
ENSMUSG00000065798	Gm25518	2.58797	4.88198	3.16006	1.5449	0.12237	#N/A	snRNA
ENSMUSG00000088705	Gm25549	2.58797	4.88198	3.16006	1.5449	0.12237	#N/A	snRNA
ENSMUSG00000094694	Ighv1-9	2.58797	4.88198	3.16006	1.5449	0.12237	#N/A	IG_V_gene
ENSMUSG00000029195	Klb	2.60114	4.88115	2.76396	1.766	0.0773957	#N/A	protein_coding
ENSMUSG00000085375	Gm12506	2.58438	4.88101	2.79759	1.74472	0.0810342	#N/A	lincRNA
ENSMUSG00000097788	Gm16596	2.58438	4.88101	2.79759	1.74472	0.0810342	#N/A	antisense
ENSMUSG00000111172	Gm39302	2.58438	4.88101	2.79759	1.74472	0.0810342	#N/A	lincRNA
ENSMUSG00000023873	1700010I14Rik	2.58259	4.88013	2.7733	1.75968	0.0784614	#N/A	protein_coding
ENSMUSG00000080773	Gm12955	2.58259	4.88013	2.7733	1.75968	0.0784614	#N/A	processed_pseudogene
ENSMUSG00000040809	Chil3	2.5808	4.87922	2.75876	1.76863	0.0769557	#N/A	protein_coding
ENSMUSG00000097122	Gm26624	2.5808	4.87922	2.75876	1.76863	0.0769557	#N/A	lincRNA
ENSMUSG00000100696	Gm8419	2.5808	4.87922	2.75876	1.76863	0.0769557	#N/A	processed_pseudogene
ENSMUSG00000025475	Adgra1	2.579	4.8783	2.74895	1.7746	0.0759634	#N/A	protein_coding
ENSMUSG00000100837	1700063D05Rik	2.57004	4.87351	2.74521	1.77528	0.075852	#N/A	lincRNA
ENSMUSG00000034115	Scn11a	2.56824	4.87252	2.75227	1.77037	0.0766662	#N/A	protein_coding
ENSMUSG00000038770	Kpna7	2.57393	4.86662	2.76355	1.76101	0.0782375	#N/A	protein_coding
ENSMUSG00000057116	AF366264	2.55928	4.86638	3.17075	1.53477	0.12484	#N/A	protein_coding
ENSMUSG00000102483	Catspere1	2.56376	4.86568	2.76923	1.75705	0.0789086	#N/A	unprocessed_pseudogene
ENSMUSG00000033726	Emx1	2.56017	4.86382	2.44985	1.98536	0.0471049	#N/A	protein_coding
ENSMUSG00000041831	Sytl3	5.13845	4.86336	1.84725	2.63275	0.00846955	0.145352	protein_coding
ENSMUSG00000080971	Gm16128	2.55838	4.86287	2.42499	2.00532	0.0449292	#N/A	processed_pseudogene
ENSMUSG00000027048	Abcb11	2.56497	4.86176	2.76653	1.75735	0.0788582	#N/A	protein_coding
ENSMUSG00000114115	Gm30239	2.56676	4.86151	2.50645	1.9396	0.0524281	#N/A	lincRNA
ENSMUSG00000087016	Gm15979	2.54972	4.85138	3.18553	1.52294	0.127774	#N/A	sense_intronic
ENSMUSG00000087436	Gm16156	2.54972	4.85138	3.18553	1.52294	0.127774	#N/A	antisense
ENSMUSG00000102651	Gm37080	2.54972	4.85138	3.18553	1.52294	0.127774	#N/A	TEC
ENSMUSG00000032818	Loxhd1	2.53775	4.84602	2.50515	1.93442	0.0530611	#N/A	protein_coding
ENSMUSG00000104183	1700054O19Rik	2.52579	4.84554	2.47358	1.95892	0.0501224	#N/A	TEC
ENSMUSG00000106683	Gm43263	2.52041	4.84271	2.42651	1.99575	0.0459614	#N/A	lincRNA
ENSMUSG00000049015	Olfr1467	2.51323	4.83877	2.45077	1.97439	0.0483374	#N/A	protein_coding
ENSMUSG00000112647	Gm5427	2.51354	4.8298	2.88017	1.67691	0.0935595	#N/A	lincRNA
ENSMUSG00000082000	Gm12488	2.50516	4.82925	2.77865	1.73799	0.082213	#N/A	processed_pseudogene
ENSMUSG00000082588	Gm15443	2.4932	4.82782	2.55788	1.88743	0.0591022	#N/A	processed_pseudogene
ENSMUSG00000103646	Gm37706	2.50337	4.82744	2.50986	1.92339	0.0544312	#N/A	TEC
ENSMUSG00000066170	E230001N04Rik	5.01491	4.82603	2.18876	2.20492	0.0274599	0.284062	lincRNA
ENSMUSG00000085519	Gm13703	2.48782	4.82511	2.46762	1.95537	0.0505397	#N/A	antisense
ENSMUSG00000111348	Gm19531	2.49799	4.82425	2.45014	1.96897	0.0489567	#N/A	antisense
ENSMUSG00000024987	Cyp26a1	2.49261	4.82227	2.78271	1.73294	0.0831061	#N/A	protein_coding
ENSMUSG00000073926	Olfr653	2.47168	4.81525	2.83733	1.6971	0.0896769	#N/A	protein_coding
ENSMUSG00000083019	Gm6222	2.46899	4.80865	2.5187	1.90918	0.056239	#N/A	transcribed_processed_pseudogene
ENSMUSG00000115593	Gm4824	2.45343	4.80616	2.52782	1.9013	0.0572624	#N/A	processed_pseudogene
ENSMUSG00000086677	Tvp23bos	2.45164	4.8052	2.51871	1.9078	0.0564168	#N/A	antisense
ENSMUSG00000081998	Gm13245	2.45643	4.80213	2.79601	1.7175	0.0858883	#N/A	processed_pseudogene
ENSMUSG00000044217	Aqp5	13.6392	4.79224	1.61528	2.96682	0.00300895	0.0742445	protein_coding
ENSMUSG00000101973	Gm29516	2.44657	4.79199	2.83252	1.69178	0.0906887	#N/A	processed_pseudogene
ENSMUSG00000052551	Adarb2	2.4364	4.79094	2.80747	1.7065	0.087915	#N/A	protein_coding
ENSMUSG00000105842	Gm43329	2.4364	4.79094	2.80747	1.7065	0.087915	#N/A	sense_intronic
ENSMUSG00000114558	Gm9570	2.4364	4.79094	2.80747	1.7065	0.087915	#N/A	processed_pseudogene
ENSMUSG00000114566	Gm48500	2.4364	4.79094	2.80747	1.7065	0.087915	#N/A	lincRNA
ENSMUSG00000096039	D830030K20Rik	2.4346	4.78963	2.53167	1.89188	0.0585066	#N/A	protein_coding
ENSMUSG00000021362	Gcm2	2.42622	4.78891	3.22648	1.48425	0.137742	#N/A	protein_coding
ENSMUSG00000081353	Gm13818	2.42622	4.78891	3.22648	1.48425	0.137742	#N/A	processed_pseudogene
ENSMUSG00000085885	Gm11906	2.42622	4.78891	3.22648	1.48425	0.137742	#N/A	processed_transcript
ENSMUSG00000089776	Gm15684	2.42622	4.78891	3.22648	1.48425	0.137742	#N/A	antisense
ENSMUSG00000101174	Hoxd4	2.42622	4.78891	3.22648	1.48425	0.137742	#N/A	protein_coding
ENSMUSG00000112712	Gm18755	2.42622	4.78891	3.22648	1.48425	0.137742	#N/A	processed_pseudogene
ENSMUSG00000111707	Gm9662	2.42443	4.78871	2.90048	1.65101	0.0987373	#N/A	processed_pseudogene
ENSMUSG00000087027	Gm13206	4.88934	4.78837	2.05844	2.32621	0.0200071	0.238539	lincRNA
ENSMUSG00000073975	Olfr550	2.42264	4.78783	2.8536	1.67782	0.0933815	#N/A	protein_coding
ENSMUSG00000078598	Skint5	2.42264	4.78783	2.8536	1.67782	0.0933815	#N/A	protein_coding
ENSMUSG00000047728	BC025446	2.42084	4.78689	2.83	1.69148	0.0907449	#N/A	protein_coding
ENSMUSG00000115324	AC107711.1	2.42084	4.78689	2.83	1.69148	0.0907449	#N/A	bidirectional_promoter_lncRNA
ENSMUSG00000038917	3930402G23Rik	2.41905	4.78592	2.81596	1.69957	0.0892124	#N/A	lincRNA
ENSMUSG00000090207	4930524O07Rik	2.41905	4.78592	2.81596	1.69957	0.0892124	#N/A	antisense
ENSMUSG00000114384	4930455J16Rik	2.41905	4.78592	2.81596	1.69957	0.0892124	#N/A	lincRNA
ENSMUSG00000096699	Rps19-ps4	2.41726	4.78492	2.80706	1.7046	0.0882687	#N/A	processed_pseudogene
ENSMUSG00000105026	Gm18719	2.41726	4.78492	2.80706	1.7046	0.0882687	#N/A	processed_pseudogene
ENSMUSG00000054537	Tmprss11e	2.41367	4.7829	2.79979	1.70831	0.0875794	#N/A	protein_coding
ENSMUSG00000114354	Gm34961	2.41367	4.7829	2.79979	1.70831	0.0875794	#N/A	lincRNA
ENSMUSG00000052485	Tmem171	2.41008	4.78084	2.80369	1.70519	0.0881581	#N/A	protein_coding
ENSMUSG00000050439	Enthd1	2.41218	4.77237	2.83084	1.68585	0.0918248	#N/A	protein_coding
ENSMUSG00000066009	Zfp987	2.41218	4.77237	2.83084	1.68585	0.0918248	#N/A	protein_coding
ENSMUSG00000086733	Gm11685	2.40201	4.77141	2.82784	1.6873	0.091546	#N/A	lincRNA
ENSMUSG00000088769	Gm22637	2.40501	4.76822	2.83328	1.68293	0.0923882	#N/A	misc_RNA
ENSMUSG00000050533	Gm9845	2.4068	4.7679	2.56915	1.85583	0.0634782	#N/A	processed_pseudogene
ENSMUSG00000111904	Gm2395	2.4068	4.7679	2.56915	1.85583	0.0634782	#N/A	processed_pseudogene
ENSMUSG00000103680	Gm37072	2.3778	4.75253	2.83512	1.67631	0.0936779	#N/A	TEC
ENSMUSG00000017767	Spata25	2.37421	4.74906	2.52926	1.87765	0.0604295	#N/A	protein_coding
ENSMUSG00000048206	Dnajb8	2.36225	4.74881	2.49951	1.8999	0.0574468	#N/A	protein_coding
ENSMUSG00000115316	Gm49096	2.36883	4.74727	2.83823	1.67261	0.0944034	#N/A	TEC
ENSMUSG00000092624	Gm3654	2.35687	4.74573	2.48187	1.91216	0.0558561	#N/A	transcribed_unprocessed_pseudogene
ENSMUSG00000110803	Gm20275	2.3479	4.73999	2.86062	1.65698	0.0975234	#N/A	antisense
ENSMUSG00000021335	Slc17a1	2.35359	4.73577	3.26874	1.4488	0.147392	#N/A	protein_coding
ENSMUSG00000073998	Olfr520	2.35359	4.73577	3.26874	1.4488	0.147392	#N/A	protein_coding
ENSMUSG00000104149	Gm37138	2.35359	4.73577	3.26874	1.4488	0.147392	#N/A	TEC
ENSMUSG00000108633	Gm44694	2.35359	4.73577	3.26874	1.4488	0.147392	#N/A	TEC
ENSMUSG00000115357	Gm49214	2.35359	4.73577	3.26874	1.4488	0.147392	#N/A	processed_pseudogene
ENSMUSG00000063929	Cyp4a32	2.33324	4.73146	2.88918	1.63765	0.101495	#N/A	protein_coding
ENSMUSG00000107307	Gm42935	2.33145	4.73092	2.60755	1.81432	0.0696287	#N/A	processed_pseudogene
ENSMUSG00000048916	Gm5540	2.32966	4.72999	2.55829	1.84889	0.0644743	#N/A	processed_pseudogene
ENSMUSG00000042102	Dmgdh	2.33804	4.72809	2.51619	1.87907	0.060235	#N/A	protein_coding
ENSMUSG00000062961	Ccdc177	2.32607	4.72799	2.52018	1.87605	0.0606481	#N/A	protein_coding
ENSMUSG00000030144	Clec4d	2.31172	4.71862	2.89699	1.6288	0.103355	#N/A	protein_coding
ENSMUSG00000085761	4930455G09Rik	2.31741	4.71249	2.95145	1.59667	0.110339	#N/A	antisense
ENSMUSG00000100166	B230110G15Rik	2.31741	4.71249	2.95145	1.59667	0.110339	#N/A	antisense
ENSMUSG00000104037	Gm37776	2.31741	4.71249	2.95145	1.59667	0.110339	#N/A	TEC
ENSMUSG00000107722	2900060B14Rik	2.31741	4.71249	2.95145	1.59667	0.110339	#N/A	antisense
ENSMUSG00000114994	Gm49097	2.31741	4.71249	2.95145	1.59667	0.110339	#N/A	antisense
ENSMUSG00000115553	Gm49124	2.30903	4.71209	2.85589	1.64995	0.0989525	#N/A	lincRNA
ENSMUSG00000115508	AC164883.2	2.29348	4.70876	2.59436	1.815	0.0695234	#N/A	lincRNA
ENSMUSG00000113396	Gm33467	4.61878	4.69511	1.9299	2.43282	0.0149817	#N/A	antisense
ENSMUSG00000065374	Gm22738	2.28123	4.69043	2.91924	1.60673	0.108113	#N/A	snRNA
ENSMUSG00000081606	Gm9059	2.28123	4.69043	2.91924	1.60673	0.108113	#N/A	processed_pseudogene
ENSMUSG00000032101	Ddx25	2.26447	4.68942	3.30012	1.42099	0.155321	#N/A	protein_coding
ENSMUSG00000071680	Gm7123	2.26447	4.68942	3.30012	1.42099	0.155321	#N/A	processed_pseudogene
ENSMUSG00000079263	Gm6614	2.26447	4.68942	3.30012	1.42099	0.155321	#N/A	protein_coding
ENSMUSG00000083382	Gm6433	2.26447	4.68942	3.30012	1.42099	0.155321	#N/A	processed_pseudogene
ENSMUSG00000084804	1700095J12Rik	2.26447	4.68942	3.30012	1.42099	0.155321	#N/A	antisense
ENSMUSG00000091079	Gm17105	2.26447	4.68942	3.30012	1.42099	0.155321	#N/A	sense_intronic
ENSMUSG00000092529	Vmn2r-ps80	2.26447	4.68942	3.30012	1.42099	0.155321	#N/A	unprocessed_pseudogene
ENSMUSG00000093537	Gm7584	2.26447	4.68942	3.30012	1.42099	0.155321	#N/A	processed_pseudogene
ENSMUSG00000101759	Gm5734	2.26447	4.68942	3.30012	1.42099	0.155321	#N/A	unprocessed_pseudogene
ENSMUSG00000112556	Gm47339	2.26447	4.68942	3.30012	1.42099	0.155321	#N/A	TEC
ENSMUSG00000112650	Gm5184	2.26447	4.68942	3.30012	1.42099	0.155321	#N/A	processed_pseudogene
ENSMUSG00000114212	Gm47985	2.26447	4.68942	3.30012	1.42099	0.155321	#N/A	protein_coding
ENSMUSG00000114761	Gm47242	2.26447	4.68942	3.30012	1.42099	0.155321	#N/A	lincRNA
ENSMUSG00000075121	Olfr1195	2.26268	4.68917	2.96234	1.58293	0.113438	#N/A	protein_coding
ENSMUSG00000087514	Gm16076	2.26268	4.68917	2.96234	1.58293	0.113438	#N/A	sense_intronic
ENSMUSG00000040505	Abcg5	2.26089	4.68822	2.91596	1.60778	0.107884	#N/A	protein_coding
ENSMUSG00000103598	Gm4856	2.26089	4.68822	2.91596	1.60778	0.107884	#N/A	unprocessed_pseudogene
ENSMUSG00000110830	Gm46218	2.26089	4.68822	2.91596	1.60778	0.107884	#N/A	antisense
ENSMUSG00000005364	Il5ra	2.25909	4.68719	2.89355	1.61988	0.105259	#N/A	protein_coding
ENSMUSG00000087670	9530036M11Rik	2.25909	4.68719	2.89355	1.61988	0.105259	#N/A	antisense
ENSMUSG00000113078	Gm48734	2.25551	4.68508	2.87197	1.63131	0.102824	#N/A	TEC
ENSMUSG00000088349	Gm22335	2.25371	4.684	2.86796	1.63321	0.102424	#N/A	snRNA
ENSMUSG00000096878	Gm21083	2.25371	4.684	2.86796	1.63321	0.102424	#N/A	protein_coding
ENSMUSG00000086111	Gm15326	2.24654	4.67955	2.88397	1.62261	0.104673	#N/A	lincRNA
ENSMUSG00000104015	Gm10745	2.24026	4.67052	2.89316	1.61433	0.106455	#N/A	lincRNA
ENSMUSG00000020830	Vmo1	2.24506	4.6682	2.91088	1.60371	0.108778	#N/A	protein_coding
ENSMUSG00000097738	4930445N18Rik	2.24506	4.6682	2.91088	1.60371	0.108778	#N/A	lincRNA
ENSMUSG00000103433	Gm2272	2.23488	4.66709	2.53556	1.84065	0.0656726	#N/A	processed_pseudogene
ENSMUSG00000103891	Gm37941	2.23488	4.66709	2.53556	1.84065	0.0656726	#N/A	TEC
ENSMUSG00000079015	Serpina1c	8.21603	4.6658	1.70798	2.73176	0.00629973	0.119151	protein_coding
ENSMUSG00000112448	Gm48182	2.21605	4.65024	2.91002	1.59801	0.110041	#N/A	TEC
ENSMUSG00000068587	Mgam	2.20229	4.64728	2.5803	1.80106	0.0716931	#N/A	protein_coding
ENSMUSG00000041523	Upk2	2.20888	4.64572	2.91283	1.59492	0.110731	#N/A	protein_coding
ENSMUSG00000104040	Gm37563	2.20888	4.64572	2.91283	1.59492	0.110731	#N/A	TEC
ENSMUSG00000110291	Gm37419	2.21067	4.64553	2.63461	1.76327	0.0778552	#N/A	protein_coding
ENSMUSG00000112602	Gm18557	2.19691	4.64398	2.54405	1.82543	0.0679366	#N/A	processed_pseudogene
ENSMUSG00000104109	Gm30292	2.1697	4.62704	2.66347	1.73722	0.0823476	#N/A	lincRNA
ENSMUSG00000000159	Igsf5	2.17987	4.6264	2.63239	1.75749	0.0788339	#N/A	protein_coding
ENSMUSG00000110643	Gm18924	2.16791	4.62601	2.61522	1.76888	0.0769142	#N/A	processed_pseudogene
ENSMUSG00000041565	L3mbtl4	2.1727	4.62293	2.92061	1.58287	0.113452	#N/A	protein_coding
ENSMUSG00000074179	Gm10639	2.16253	4.62273	2.57462	1.7955	0.0725739	#N/A	protein_coding
ENSMUSG00000059397	Olfr54	2.15746	4.6101	3.36383	1.37049	0.170534	#N/A	protein_coding
ENSMUSG00000076218	Mir692-1	2.15746	4.6101	3.36383	1.37049	0.170534	#N/A	miRNA
ENSMUSG00000085738	Gm12335	2.15746	4.6101	3.36383	1.37049	0.170534	#N/A	processed_pseudogene
ENSMUSG00000100944	Gm28900	2.15746	4.6101	3.36383	1.37049	0.170534	#N/A	processed_pseudogene
ENSMUSG00000102792	Gm32175	2.15746	4.6101	3.36383	1.37049	0.170534	#N/A	processed_pseudogene
ENSMUSG00000109653	Gm45608	2.15746	4.6101	3.36383	1.37049	0.170534	#N/A	processed_pseudogene
ENSMUSG00000111229	Gm39323	2.15746	4.6101	3.36383	1.37049	0.170534	#N/A	lincRNA
ENSMUSG00000116575	AC154428.1	2.15746	4.6101	3.36383	1.37049	0.170534	#N/A	lincRNA
ENSMUSG00000031881	Cdh16	2.13532	4.60529	2.72254	1.69154	0.0907336	#N/A	protein_coding
ENSMUSG00000015890	Amdhd1	2.14549	4.60478	2.63821	1.74542	0.0809122	#N/A	protein_coding
ENSMUSG00000102554	Gm37568	2.1437	4.60348	2.59767	1.77216	0.0763682	#N/A	processed_pseudogene
ENSMUSG00000109524	Gm44691	2.1419	4.6023	2.5881	1.77825	0.0753624	#N/A	lincRNA
ENSMUSG00000090773	Vmn2r-ps69	2.13652	4.5998	2.93351	1.56802	0.116877	#N/A	unprocessed_pseudogene
ENSMUSG00000103762	Gm37861	2.12456	4.5987	2.63471	1.74543	0.0809103	#N/A	TEC
ENSMUSG00000085787	Gm13092	2.11918	4.59507	2.68061	1.71419	0.0864937	#N/A	processed_pseudogene
ENSMUSG00000029819	Npy	2.12128	4.58482	3.03336	1.51146	0.13067	#N/A	protein_coding
ENSMUSG00000050473	Slc35d3	2.12128	4.58482	3.03336	1.51146	0.13067	#N/A	protein_coding
ENSMUSG00000054779	Fgf2os	2.12128	4.58482	3.03336	1.51146	0.13067	#N/A	antisense
ENSMUSG00000101258	Gm29477	2.12128	4.58482	3.03336	1.51146	0.13067	#N/A	antisense
ENSMUSG00000112067	Gm48015	2.12128	4.58482	3.03336	1.51146	0.13067	#N/A	TEC
ENSMUSG00000062282	Gm10113	2.10273	4.58256	3.38322	1.3545	0.175578	#N/A	lincRNA
ENSMUSG00000076862	Trav19	2.10273	4.58256	3.38322	1.3545	0.175578	#N/A	TR_V_gene
ENSMUSG00000080779	Gm8731	2.10273	4.58256	3.38322	1.3545	0.175578	#N/A	processed_pseudogene
ENSMUSG00000086548	Gm12972	2.10273	4.58256	3.38322	1.3545	0.175578	#N/A	lincRNA
ENSMUSG00000086952	Gm12596	2.10273	4.58256	3.38322	1.3545	0.175578	#N/A	lincRNA
ENSMUSG00000090302	Gm7714	2.10273	4.58256	3.38322	1.3545	0.175578	#N/A	protein_coding
ENSMUSG00000101168	Gm28892	2.10273	4.58256	3.38322	1.3545	0.175578	#N/A	antisense
ENSMUSG00000111167	Gm39321	2.10273	4.58256	3.38322	1.3545	0.175578	#N/A	lincRNA
ENSMUSG00000115694	Gm19235	2.10273	4.58256	3.38322	1.3545	0.175578	#N/A	processed_pseudogene
ENSMUSG00000117044	AC164546.1	2.10273	4.58256	3.38322	1.3545	0.175578	#N/A	lincRNA
ENSMUSG00000047990	C2cd4a	2.10093	4.58224	3.03175	1.51141	0.130683	#N/A	protein_coding
ENSMUSG00000067341	H2-Eb2	2.10093	4.58224	3.03175	1.51141	0.130683	#N/A	protein_coding
ENSMUSG00000070388	Fbxo39	2.10093	4.58224	3.03175	1.51141	0.130683	#N/A	protein_coding
ENSMUSG00000090981	Olfr718-ps1	2.10093	4.58224	3.03175	1.51141	0.130683	#N/A	protein_coding
ENSMUSG00000099936	Gm28867	2.10093	4.58224	3.03175	1.51141	0.130683	#N/A	lincRNA
ENSMUSG00000112521	Gm29884	2.10093	4.58224	3.03175	1.51141	0.130683	#N/A	processed_pseudogene
ENSMUSG00000000982	Ccl3	2.09914	4.5812	2.98644	1.534	0.125029	#N/A	protein_coding
ENSMUSG00000081046	Gm12846	2.09914	4.5812	2.98644	1.534	0.125029	#N/A	processed_pseudogene
ENSMUSG00000089807	Gm16298	2.09914	4.5812	2.98644	1.534	0.125029	#N/A	processed_pseudogene
ENSMUSG00000073929	Trim30e-ps1	2.10752	4.58041	2.59093	1.76786	0.0770838	#N/A	transcribed_unprocessed_pseudogene
ENSMUSG00000071047	Ces1a	2.09735	4.58009	2.96471	1.54487	0.122378	#N/A	protein_coding
ENSMUSG00000103862	Gm10764	2.09735	4.58009	2.96471	1.54487	0.122378	#N/A	TEC
ENSMUSG00000044286	Olfr221	2.09376	4.5778	2.94534	1.55425	0.120124	#N/A	protein_coding
ENSMUSG00000061165	Olfr160	2.09376	4.5778	2.94534	1.55425	0.120124	#N/A	protein_coding
ENSMUSG00000071671	Gm10343	2.09376	4.5778	2.94534	1.55425	0.120124	#N/A	processed_pseudogene
ENSMUSG00000097535	Gm26592	2.09376	4.5778	2.94534	1.55425	0.120124	#N/A	antisense
ENSMUSG00000104826	Gm42947	2.09376	4.5778	2.94534	1.55425	0.120124	#N/A	lincRNA
ENSMUSG00000099135	Gm27607	2.09197	4.57663	2.94262	1.55529	0.119877	#N/A	snoRNA
ENSMUSG00000092490	Gm20482	2.10035	4.57631	2.9509	1.55082	0.120945	#N/A	transcribed_unprocessed_pseudogene
ENSMUSG00000109714	Gm35021	2.08659	4.57304	2.95602	1.54702	0.121858	#N/A	processed_transcript
ENSMUSG00000035283	Adrb1	2.07941	4.56698	3.39547	1.34502	0.178618	#N/A	protein_coding
ENSMUSG00000040026	Saa3	2.07941	4.56698	3.39547	1.34502	0.178618	#N/A	protein_coding
ENSMUSG00000047861	Foxi1	2.07941	4.56698	3.39547	1.34502	0.178618	#N/A	protein_coding
ENSMUSG00000097156	Gm3764	2.08869	4.56316	3.00255	1.51976	0.128572	#N/A	lincRNA
ENSMUSG00000086644	Gm13470	4.21983	4.56228	2.25272	2.02524	0.0428431	#N/A	lincRNA
ENSMUSG00000026609	Ush2a	2.0851	4.56076	3.00411	1.51817	0.12897	#N/A	protein_coding
ENSMUSG00000039672	Kcne2	2.0851	4.56076	3.00411	1.51817	0.12897	#N/A	protein_coding
ENSMUSG00000101517	4732465J04Rik	2.0851	4.56076	3.00411	1.51817	0.12897	#N/A	lincRNA
ENSMUSG00000101997	Gm28722	2.0851	4.56076	3.00411	1.51817	0.12897	#N/A	lincRNA
ENSMUSG00000112021	Gm30346	2.0851	4.56076	3.00411	1.51817	0.12897	#N/A	TEC
ENSMUSG00000092178	Gm45351	2.07672	4.56064	2.66733	1.70982	0.0872998	#N/A	lincRNA
ENSMUSG00000095697	Mir683-1	2.07672	4.56064	2.66733	1.70982	0.0872998	#N/A	miRNA
ENSMUSG00000096675	Gm24519	2.07672	4.56064	2.66733	1.70982	0.0872998	#N/A	snoRNA
ENSMUSG00000097636	Mirt1	2.07672	4.56064	2.66733	1.70982	0.0872998	#N/A	lincRNA
ENSMUSG00000109095	Gm44799	2.06417	4.55244	2.97312	1.5312	0.12572	#N/A	TEC
ENSMUSG00000061654	Spry3	2.0543	4.54014	2.99713	1.51483	0.129816	#N/A	protein_coding
ENSMUSG00000084202	Gm5398	2.04054	4.53688	2.64478	1.71541	0.0862698	#N/A	processed_pseudogene
ENSMUSG00000111405	Gm2594	2.04054	4.53688	2.64478	1.71541	0.0862698	#N/A	processed_pseudogene
ENSMUSG00000023993	Treml1	2.04892	4.53648	2.99952	1.5124	0.130431	#N/A	protein_coding
ENSMUSG00000029337	Fgf5	2.04892	4.53648	2.99952	1.5124	0.130431	#N/A	protein_coding
ENSMUSG00000093503	Vmn2r-ps4	2.04892	4.53648	2.99952	1.5124	0.130431	#N/A	unprocessed_pseudogene
ENSMUSG00000066108	Muc5b	104.292	4.53092	0.51927	8.72556	2.64874e-18	3.91595e-15	protein_coding
ENSMUSG00000104525	Gm37334	4.1053	4.52998	2.10594	2.15105	0.0314723	#N/A	TEC
ENSMUSG00000075014	Gm10800	57.3167	4.52901	0.722876	6.26527	3.72186e-10	2.06342e-07	protein_coding
ENSMUSG00000060969	Irx1	2.02799	4.52817	3.00179	1.50849	0.131429	#N/A	protein_coding
ENSMUSG00000027225	Duoxa2	34.2142	4.52549	3.75759	1.20436	#N/A	#N/A	protein_coding
ENSMUSG00000030069	Prok2	2.00795	4.51507	2.7271	1.65563	0.0977968	#N/A	protein_coding
ENSMUSG00000083390	Gm13121	2.00795	4.51507	2.7271	1.65563	0.0977968	#N/A	processed_pseudogene
ENSMUSG00000056959	Olfr315	2.01813	4.5143	2.70951	1.6661	0.0956944	#N/A	protein_coding
ENSMUSG00000082499	Gm13615	2.01813	4.5143	2.70951	1.6661	0.0956944	#N/A	processed_pseudogene
ENSMUSG00000023176	Cpn2	2.00616	4.51394	2.67988	1.68439	0.0921073	#N/A	protein_coding
ENSMUSG00000022659	Gcsam	2.01275	4.51187	3.00479	1.50156	0.133211	#N/A	protein_coding
ENSMUSG00000046958	4930432E11Rik	2.01275	4.51187	3.00479	1.50156	0.133211	#N/A	transcribed_unitary_pseudogene
ENSMUSG00000047678	Gpr82	2.01275	4.51187	3.00479	1.50156	0.133211	#N/A	protein_coding
ENSMUSG00000090861	Arf4os	2.01275	4.51187	3.00479	1.50156	0.133211	#N/A	antisense
ENSMUSG00000107103	Gm43164	2.01275	4.51187	3.00479	1.50156	0.133211	#N/A	TEC
ENSMUSG00000024553	Galr1	2.00078	4.51036	2.64516	1.70514	0.0881688	#N/A	protein_coding
ENSMUSG00000038327	Serpinb9f	1.98553	4.49316	3.01249	1.49151	0.135828	#N/A	protein_coding
ENSMUSG00000043549	Fam90a1b	1.98553	4.49316	3.01249	1.49151	0.135828	#N/A	protein_coding
ENSMUSG00000051198	4930548G14Rik	1.98553	4.49316	3.01249	1.49151	0.135828	#N/A	lincRNA
ENSMUSG00000112336	Gm47766	1.9646	4.48567	2.70372	1.65907	0.0971012	#N/A	antisense
ENSMUSG00000052508	Olfr536	1.96132	4.47245	3.47437	1.28727	0.198	#N/A	protein_coding
ENSMUSG00000056018	Ccdc7b	1.96132	4.47245	3.47437	1.28727	0.198	#N/A	protein_coding
ENSMUSG00000057163	Prss2	1.96132	4.47245	3.47437	1.28727	0.198	#N/A	protein_coding
ENSMUSG00000065657	Gm25337	1.96132	4.47245	3.47437	1.28727	0.198	#N/A	snRNA
ENSMUSG00000069996	Gm7125	1.96132	4.47245	3.47437	1.28727	0.198	#N/A	lincRNA
ENSMUSG00000086523	Gm13499	1.96132	4.47245	3.47437	1.28727	0.198	#N/A	lincRNA
ENSMUSG00000086750	Gm11770	1.96132	4.47245	3.47437	1.28727	0.198	#N/A	antisense
ENSMUSG00000110150	Gm8523	1.96132	4.47245	3.47437	1.28727	0.198	#N/A	processed_pseudogene
ENSMUSG00000112654	4930455C13Rik	1.96132	4.47245	3.47437	1.28727	0.198	#N/A	antisense
ENSMUSG00000115039	Gm7043	1.96132	4.47245	3.47437	1.28727	0.198	#N/A	processed_pseudogene
ENSMUSG00000058743	Kcnj14	1.94936	4.46719	2.72239	1.6409	0.100817	#N/A	protein_coding
ENSMUSG00000024313	Mep1b	1.94098	4.46713	3.47718	1.2847	0.198897	#N/A	protein_coding
ENSMUSG00000032259	Drd2	1.94098	4.46713	3.47718	1.2847	0.198897	#N/A	protein_coding
ENSMUSG00000056738	A730036I17Rik	1.94098	4.46713	3.47718	1.2847	0.198897	#N/A	lincRNA
ENSMUSG00000065484	Mir130a	1.94098	4.46713	3.47718	1.2847	0.198897	#N/A	miRNA
ENSMUSG00000065934	Gm25630	1.94098	4.46713	3.47718	1.2847	0.198897	#N/A	snRNA
ENSMUSG00000069189	Zdhhc11	1.94098	4.46713	3.47718	1.2847	0.198897	#N/A	protein_coding
ENSMUSG00000070815	Vmn1r87	1.94098	4.46713	3.47718	1.2847	0.198897	#N/A	protein_coding
ENSMUSG00000072722	Gm6588	1.94098	4.46713	3.47718	1.2847	0.198897	#N/A	protein_coding
ENSMUSG00000075571	Defb30	1.94098	4.46713	3.47718	1.2847	0.198897	#N/A	protein_coding
ENSMUSG00000079495	Nat8f6	1.94098	4.46713	3.47718	1.2847	0.198897	#N/A	protein_coding
ENSMUSG00000093041	Gm26455	1.94098	4.46713	3.47718	1.2847	0.198897	#N/A	miRNA
ENSMUSG00000100666	1700007F19Rik	1.94098	4.46713	3.47718	1.2847	0.198897	#N/A	lincRNA
ENSMUSG00000101167	H2afy3	1.94098	4.46713	3.47718	1.2847	0.198897	#N/A	processed_pseudogene
ENSMUSG00000105833	Gm4751	1.94098	4.46713	3.47718	1.2847	0.198897	#N/A	processed_pseudogene
ENSMUSG00000108532	Gm32647	1.94098	4.46713	3.47718	1.2847	0.198897	#N/A	lincRNA
ENSMUSG00000109485	Gm45016	1.94098	4.46713	3.47718	1.2847	0.198897	#N/A	antisense
ENSMUSG00000110564	Gm45697	1.94098	4.46713	3.47718	1.2847	0.198897	#N/A	TEC
ENSMUSG00000111448	Olfr912	1.94098	4.46713	3.47718	1.2847	0.198897	#N/A	protein_coding
ENSMUSG00000116761	CT009567.1	1.94098	4.46713	3.47718	1.2847	0.198897	#N/A	processed_pseudogene
ENSMUSG00000116781	AC126055.2	1.94098	4.46713	3.47718	1.2847	0.198897	#N/A	TEC
ENSMUSG00000021214	Akr1c18	1.93918	4.46674	3.11067	1.43594	0.151019	#N/A	protein_coding
ENSMUSG00000030858	Fam24b	1.93918	4.46674	3.11067	1.43594	0.151019	#N/A	protein_coding
ENSMUSG00000081504	Gm12508	1.93918	4.46674	3.11067	1.43594	0.151019	#N/A	processed_pseudogene
ENSMUSG00000085445	Gm16348	1.93918	4.46674	3.11067	1.43594	0.151019	#N/A	processed_transcript
ENSMUSG00000089822	Gm15759	1.93918	4.46674	3.11067	1.43594	0.151019	#N/A	antisense
ENSMUSG00000098204	Gm26984	1.93918	4.46674	3.11067	1.43594	0.151019	#N/A	sense_intronic
ENSMUSG00000081141	Gm11501	1.93739	4.46559	3.06662	1.45619	0.14534	#N/A	processed_pseudogene
ENSMUSG00000092268	Gm20540	1.93739	4.46559	3.06662	1.45619	0.14534	#N/A	processed_transcript
ENSMUSG00000103170	Gm37170	1.93739	4.46559	3.06662	1.45619	0.14534	#N/A	lincRNA
ENSMUSG00000111962	Gm20110	1.93739	4.46559	3.06662	1.45619	0.14534	#N/A	lincRNA
ENSMUSG00000026390	Marco	1.9356	4.46438	3.04549	1.4659	0.142675	#N/A	protein_coding
ENSMUSG00000071229	Timm8a2	1.9356	4.46438	3.04549	1.4659	0.142675	#N/A	protein_coding
ENSMUSG00000097921	Gm26576	1.9356	4.46438	3.04549	1.4659	0.142675	#N/A	lincRNA
ENSMUSG00000112233	Gm48698	1.9356	4.46438	3.04549	1.4659	0.142675	#N/A	processed_pseudogene
ENSMUSG00000094374	Gm5435	1.94398	4.46329	2.68353	1.66321	0.0962699	#N/A	processed_pseudogene
ENSMUSG00000024675	Ms4a4c	1.9338	4.46315	3.03428	1.47091	0.141316	#N/A	protein_coding
ENSMUSG00000104644	Gm2314	1.9338	4.46315	3.03428	1.47091	0.141316	#N/A	processed_pseudogene
ENSMUSG00000111147	Gm33699	1.9338	4.46315	3.03428	1.47091	0.141316	#N/A	lincRNA
ENSMUSG00000033569	Adgrb3	1.93201	4.46189	3.02882	1.47314	0.140712	#N/A	protein_coding
ENSMUSG00000069805	Fbp1	1.93201	4.46189	3.02882	1.47314	0.140712	#N/A	protein_coding
ENSMUSG00000082792	Gm12176	1.93201	4.46189	3.02882	1.47314	0.140712	#N/A	processed_pseudogene
ENSMUSG00000095576	Fmo6	1.94039	4.46147	3.03428	1.47036	0.141465	#N/A	protein_coding
ENSMUSG00000058159	T2	1.93022	4.46061	3.02772	1.47326	0.140681	#N/A	protein_coding
ENSMUSG00000102599	Gm38386	1.93022	4.46061	3.02772	1.47326	0.140681	#N/A	TEC
ENSMUSG00000020599	Rgs9	1.92842	4.45933	3.03061	1.47143	0.141175	#N/A	protein_coding
ENSMUSG00000017000	Svs6	1.91946	4.45156	3.49006	1.2755	0.202133	#N/A	protein_coding
ENSMUSG00000089760	D030046N08Rik	1.91946	4.45156	3.49006	1.2755	0.202133	#N/A	processed_transcript
ENSMUSG00000110685	Gm5373	1.92694	4.44607	3.12764	1.42154	0.15516	#N/A	transcribed_unprocessed_pseudogene
ENSMUSG00000023057	Fabp2	1.92515	4.44477	3.12853	1.42072	0.155397	#N/A	protein_coding
ENSMUSG00000082610	Gm13829	1.92515	4.44477	3.12853	1.42072	0.155397	#N/A	processed_pseudogene
ENSMUSG00000086118	Gm14169	1.92515	4.44477	3.12853	1.42072	0.155397	#N/A	processed_transcript
ENSMUSG00000087194	Skint6	1.92515	4.44477	3.12853	1.42072	0.155397	#N/A	protein_coding
ENSMUSG00000105085	Gm42567	1.92515	4.44477	3.12853	1.42072	0.155397	#N/A	antisense
ENSMUSG00000023403	Stk31	1.91677	4.44473	3.05091	1.45685	0.145157	#N/A	protein_coding
ENSMUSG00000110666	Gm9172	1.91497	4.4431	2.73937	1.62194	0.104816	#N/A	processed_pseudogene
ENSMUSG00000079657	Rab26	3.86402	4.44005	2.28145	1.94615	0.0516365	#N/A	protein_coding
ENSMUSG00000062017	Abca14	1.90421	4.43562	3.05724	1.45086	0.146819	#N/A	protein_coding
ENSMUSG00000052477	C130026I21Rik	7.40001	4.43142	1.59929	2.77086	0.00559083	0.111996	protein_coding
ENSMUSG00000109461	Gm44848	1.89256	4.42096	3.10162	1.42537	0.154051	#N/A	TEC
ENSMUSG00000085865	Gm15966	1.88238	4.4199	3.07935	1.43533	0.151192	#N/A	lincRNA
ENSMUSG00000105942	Gm43175	1.88238	4.4199	3.07935	1.43533	0.151192	#N/A	TEC
ENSMUSG00000112820	Gm48298	1.88238	4.4199	3.07935	1.43533	0.151192	#N/A	TEC
ENSMUSG00000036743	Psma8	1.88059	4.41861	2.76392	1.59867	0.109893	#N/A	protein_coding
ENSMUSG00000109436	Gm45075	1.88059	4.41861	2.76392	1.59867	0.109893	#N/A	lincRNA
ENSMUSG00000031554	Adam5	1.88897	4.41831	3.10346	1.42367	0.154541	#N/A	protein_coding
ENSMUSG00000034774	Dsg1c	1.88897	4.41831	3.10346	1.42367	0.154541	#N/A	protein_coding
ENSMUSG00000035594	Chrna5	1.88897	4.41831	3.10346	1.42367	0.154541	#N/A	protein_coding
ENSMUSG00000081988	Gm15746	1.88897	4.41831	3.10346	1.42367	0.154541	#N/A	processed_pseudogene
ENSMUSG00000085439	Rapgef4os1	1.88897	4.41831	3.10346	1.42367	0.154541	#N/A	antisense
ENSMUSG00000091572	Vmn2r3	1.88897	4.41831	3.10346	1.42367	0.154541	#N/A	protein_coding
ENSMUSG00000107688	Gm44091	1.88897	4.41831	3.10346	1.42367	0.154541	#N/A	sense_intronic
ENSMUSG00000098202	B830012L14Rik	10.9864	4.41465	1.35638	3.25474	0.00113497	0.0403518	lincRNA
ENSMUSG00000105981	2810428J06Rik	1.87342	4.41341	2.70247	1.6331	0.102448	#N/A	TEC
ENSMUSG00000110475	Gm31036	1.87342	4.41341	2.70247	1.6331	0.102448	#N/A	antisense
ENSMUSG00000037025	Foxa2	1.86804	4.4093	3.08681	1.42843	0.153167	#N/A	protein_coding
ENSMUSG00000045291	E330021D16Rik	1.86804	4.4093	3.08681	1.42843	0.153167	#N/A	protein_coding
ENSMUSG00000086409	Gm13898	1.848	4.39461	3.11831	1.40929	0.15875	#N/A	processed_pseudogene
ENSMUSG00000107971	Gm44260	1.8462	4.39367	2.79975	1.56931	0.116576	#N/A	TEC
ENSMUSG00000077025	Mir493	1.85638	4.39278	2.80376	1.56675	0.117174	#N/A	miRNA
ENSMUSG00000024837	Dmrt1	1.85279	4.39154	3.10291	1.4153	0.156982	#N/A	protein_coding
ENSMUSG00000098243	Gm4258	1.85279	4.39154	3.10291	1.4153	0.156982	#N/A	processed_transcript
ENSMUSG00000102376	Gm37975	1.85279	4.39154	3.10291	1.4153	0.156982	#N/A	TEC
ENSMUSG00000108976	Gm29797	1.85279	4.39154	3.10291	1.4153	0.156982	#N/A	protein_coding
ENSMUSG00000110905	Gm48007	1.84262	4.39113	2.73426	1.60597	0.108281	#N/A	lincRNA
ENSMUSG00000107131	Gm43763	1.82379	4.36982	3.10896	1.40556	0.159856	#N/A	lincRNA
ENSMUSG00000108448	Gm21269	1.81361	4.36879	3.18062	1.37357	0.169576	#N/A	lincRNA
ENSMUSG00000057990	E030024N20Rik	3.70209	4.36786	2.15564	2.02624	0.0427397	#N/A	processed_pseudogene
ENSMUSG00000107788	Gm6266	1.82199	4.36726	2.79919	1.56019	0.118715	#N/A	processed_pseudogene
ENSMUSG00000091408	Gm6728	1.81841	4.36455	2.80079	1.55833	0.119155	#N/A	processed_pseudogene
ENSMUSG00000096975	Gm16386	1.81661	4.36435	3.11288	1.40203	0.160907	#N/A	lincRNA
ENSMUSG00000098561	Gtpbp4-ps5	1.80644	4.36435	2.78591	1.56658	0.117213	#N/A	unprocessed_pseudogene
ENSMUSG00000080795	Gm6783	1.7894	4.34365	3.12517	1.38989	0.164561	#N/A	processed_pseudogene
ENSMUSG00000101199	Gm9687	1.7894	4.34365	3.12517	1.38989	0.164561	#N/A	processed_pseudogene
ENSMUSG00000105079	Gm43715	1.7894	4.34365	3.12517	1.38989	0.164561	#N/A	TEC
ENSMUSG00000030292	Smco2	1.77923	4.34165	3.58478	1.21114	0.225843	#N/A	protein_coding
ENSMUSG00000036027	1810046K07Rik	1.77923	4.34165	3.58478	1.21114	0.225843	#N/A	protein_coding
ENSMUSG00000037780	Mbl1	1.77923	4.34165	3.58478	1.21114	0.225843	#N/A	protein_coding
ENSMUSG00000038009	Dnajc22	1.77923	4.34165	3.58478	1.21114	0.225843	#N/A	protein_coding
ENSMUSG00000059033	Rpl18a-ps1	1.77923	4.34165	3.58478	1.21114	0.225843	#N/A	processed_pseudogene
ENSMUSG00000065851	Gm22352	1.77923	4.34165	3.58478	1.21114	0.225843	#N/A	snRNA
ENSMUSG00000074491	Clec4g	1.77923	4.34165	3.58478	1.21114	0.225843	#N/A	protein_coding
ENSMUSG00000080967	Gm12706	1.77923	4.34165	3.58478	1.21114	0.225843	#N/A	processed_pseudogene
ENSMUSG00000081906	Rpl9-ps1	1.77923	4.34165	3.58478	1.21114	0.225843	#N/A	protein_coding
ENSMUSG00000085100	Gm13324	1.77923	4.34165	3.58478	1.21114	0.225843	#N/A	antisense
ENSMUSG00000086785	Gm6081	1.77923	4.34165	3.58478	1.21114	0.225843	#N/A	processed_pseudogene
ENSMUSG00000089935	Gm16343	1.77923	4.34165	3.58478	1.21114	0.225843	#N/A	antisense
ENSMUSG00000091159	Gm17545	1.77923	4.34165	3.58478	1.21114	0.225843	#N/A	protein_coding
ENSMUSG00000096982	Redrum	1.77923	4.34165	3.58478	1.21114	0.225843	#N/A	lincRNA
ENSMUSG00000097563	Gm26638	1.77923	4.34165	3.58478	1.21114	0.225843	#N/A	sense_intronic
ENSMUSG00000097914	Gm26838	1.77923	4.34165	3.58478	1.21114	0.225843	#N/A	antisense
ENSMUSG00000102540	Gm38134	1.77923	4.34165	3.58478	1.21114	0.225843	#N/A	antisense
ENSMUSG00000106691	2700029L08Rik	1.77923	4.34165	3.58478	1.21114	0.225843	#N/A	TEC
ENSMUSG00000108216	Gm44153	1.77923	4.34165	3.58478	1.21114	0.225843	#N/A	TEC
ENSMUSG00000109964	Gm45350	1.77923	4.34165	3.58478	1.21114	0.225843	#N/A	lincRNA
ENSMUSG00000110640	Gm45903	1.77923	4.34165	3.58478	1.21114	0.225843	#N/A	lincRNA
ENSMUSG00000112009	Gm48591	1.77923	4.34165	3.58478	1.21114	0.225843	#N/A	sense_intronic
ENSMUSG00000115877	Gm49478	1.77923	4.34165	3.58478	1.21114	0.225843	#N/A	processed_pseudogene
ENSMUSG00000116414	Gm4432	1.77923	4.34165	3.58478	1.21114	0.225843	#N/A	processed_pseudogene
ENSMUSG00000021647	Cartpt	1.77744	4.34117	3.20081	1.35627	0.175013	#N/A	protein_coding
ENSMUSG00000038255	Neurod2	1.77744	4.34117	3.20081	1.35627	0.175013	#N/A	protein_coding
ENSMUSG00000042638	Gucy2c	1.77744	4.34117	3.20081	1.35627	0.175013	#N/A	protein_coding
ENSMUSG00000093827	Gm10410	1.77744	4.34117	3.20081	1.35627	0.175013	#N/A	unprocessed_pseudogene
ENSMUSG00000095616	Gm26244	1.77744	4.34117	3.20081	1.35627	0.175013	#N/A	snRNA
ENSMUSG00000098558	Mir7049	1.77744	4.34117	3.20081	1.35627	0.175013	#N/A	miRNA
ENSMUSG00000099715	Gm28077	1.77744	4.34117	3.20081	1.35627	0.175013	#N/A	lincRNA
ENSMUSG00000105199	Gm43581	1.77744	4.34117	3.20081	1.35627	0.175013	#N/A	sense_intronic
ENSMUSG00000112136	Gm40692	1.77744	4.34117	3.20081	1.35627	0.175013	#N/A	processed_pseudogene
ENSMUSG00000115334	Gm17923	1.77744	4.34117	3.20081	1.35627	0.175013	#N/A	processed_pseudogene
ENSMUSG00000060205	Olfr57	1.77564	4.3399	3.15804	1.37424	0.169368	#N/A	protein_coding
ENSMUSG00000087168	Gm15983	1.77564	4.3399	3.15804	1.37424	0.169368	#N/A	antisense
ENSMUSG00000097892	Gm26801	1.77564	4.3399	3.15804	1.37424	0.169368	#N/A	antisense
ENSMUSG00000100121	1700025N23Rik	1.77564	4.3399	3.15804	1.37424	0.169368	#N/A	antisense
ENSMUSG00000041062	Mslnl	1.77385	4.33858	3.13838	1.38243	0.166841	#N/A	protein_coding
ENSMUSG00000081342	Gm11434	1.77385	4.33858	3.13838	1.38243	0.166841	#N/A	processed_pseudogene
ENSMUSG00000087387	Gm15420	1.77385	4.33858	3.13838	1.38243	0.166841	#N/A	antisense
ENSMUSG00000105082	Aqp10-ps	1.77385	4.33858	3.13838	1.38243	0.166841	#N/A	unprocessed_pseudogene
ENSMUSG00000114773	Gm48568	1.77385	4.33858	3.13838	1.38243	0.166841	#N/A	processed_pseudogene
ENSMUSG00000116655	AC154507.2	1.77385	4.33858	3.13838	1.38243	0.166841	#N/A	lincRNA
ENSMUSG00000062874	Gm4978	1.78402	4.33853	2.77326	1.56441	0.117721	#N/A	processed_pseudogene
ENSMUSG00000062181	Ces3b	1.77206	4.33722	3.1284	1.3864	0.165624	#N/A	protein_coding
ENSMUSG00000075302	Erich2	1.77206	4.33722	3.1284	1.3864	0.165624	#N/A	protein_coding
ENSMUSG00000093387	Gm20732	1.77206	4.33722	3.1284	1.3864	0.165624	#N/A	lincRNA
ENSMUSG00000027612	Mmp24	1.78044	4.33668	3.13023	1.38542	0.165925	#N/A	protein_coding
ENSMUSG00000085668	Gm35202	1.78044	4.33668	3.13023	1.38542	0.165925	#N/A	lincRNA
ENSMUSG00000041945	Mfsd9	1.77026	4.33584	3.12466	1.38762	0.165253	#N/A	protein_coding
ENSMUSG00000116690	AC125371.2	1.77026	4.33584	3.12466	1.38762	0.165253	#N/A	lincRNA
ENSMUSG00000052368	Gm9873	1.76847	4.33444	3.12569	1.38671	0.165529	#N/A	lincRNA
ENSMUSG00000112948	Gm48871	1.76847	4.33444	3.12569	1.38671	0.165529	#N/A	TEC
ENSMUSG00000107622	4930512J16Rik	1.76668	4.33302	3.1315	1.38369	0.166453	#N/A	lincRNA
ENSMUSG00000029102	Hgfac	1.76488	4.33159	3.14352	1.37794	0.168221	#N/A	protein_coding
ENSMUSG00000097746	Gm6225	1.76309	4.33011	3.16521	1.36803	0.171302	#N/A	lincRNA
ENSMUSG00000082244	Gm8503	1.7595	4.32609	3.59834	1.20225	0.229268	#N/A	processed_pseudogene
ENSMUSG00000112977	Gm34081	1.7595	4.32609	3.59834	1.20225	0.229268	#N/A	lincRNA
ENSMUSG00000040412	5330417C22Rik	6.91894	4.32068	1.93211	2.23625	0.0253354	0.270907	protein_coding
ENSMUSG00000036938	Try5	1.75502	4.31701	3.14769	1.37148	0.170224	#N/A	protein_coding
ENSMUSG00000087449	Gm12971	1.75502	4.31701	3.14769	1.37148	0.170224	#N/A	sense_intronic
ENSMUSG00000103569	Gm38067	1.75502	4.31701	3.14769	1.37148	0.170224	#N/A	TEC
ENSMUSG00000107144	4930413E15Rik	1.75323	4.31512	2.82271	1.52871	0.126336	#N/A	lincRNA
ENSMUSG00000074195	Clca4b	1.74784	4.31084	2.78489	1.54794	0.121637	#N/A	protein_coding
ENSMUSG00000060188	Cxcl17	20.6693	4.30879	3.63977	1.18381	#N/A	#N/A	protein_coding
ENSMUSG00000097365	C030034L19Rik	1.74426	4.30849	3.15398	1.36605	0.171923	#N/A	lincRNA
ENSMUSG00000108935	4930588G17Rik	1.74426	4.30849	3.15398	1.36605	0.171923	#N/A	antisense
ENSMUSG00000026581	Sell	3.53142	4.30772	2.3313	1.84777	0.0646352	#N/A	protein_coding
ENSMUSG00000105008	Gm43652	10.0929	4.30125	1.3733	3.13206	0.00173583	0.0535573	TEC
ENSMUSG00000021213	Akr1c13	3.51901	4.29903	2.45831	1.74877	0.0803302	#N/A	protein_coding
ENSMUSG00000065220	Gm25794	1.72063	4.28988	3.17734	1.35015	0.176968	#N/A	snRNA
ENSMUSG00000075538	Gm10855	1.72063	4.28988	3.17734	1.35015	0.176968	#N/A	sense_intronic
ENSMUSG00000091730	Gm17230	1.72063	4.28988	3.17734	1.35015	0.176968	#N/A	processed_pseudogene
ENSMUSG00000098424	Gm27202	3.47999	4.28369	2.0933	2.04638	0.0407191	#N/A	lincRNA
ENSMUSG00000044055	Otos	1.70808	4.27975	3.18492	1.34375	0.179028	#N/A	protein_coding
ENSMUSG00000052629	Gm9885	1.70808	4.27975	3.18492	1.34375	0.179028	#N/A	antisense
ENSMUSG00000073482	Gm10517	1.70808	4.27975	3.18492	1.34375	0.179028	#N/A	TEC
ENSMUSG00000117304	AC154912.4	1.70808	4.27975	3.18492	1.34375	0.179028	#N/A	processed_pseudogene
ENSMUSG00000085543	Gm13568	1.68625	4.26221	3.2177	1.32462	0.185299	#N/A	processed_transcript
ENSMUSG00000106190	Gm20768	1.68446	4.26108	2.88382	1.47758	0.139519	#N/A	processed_pseudogene
ENSMUSG00000108497	Gm44738	1.68446	4.26108	2.88382	1.47758	0.139519	#N/A	lincRNA
ENSMUSG00000111958	Gm47844	1.68446	4.26108	2.88382	1.47758	0.139519	#N/A	processed_pseudogene
ENSMUSG00000053367	Epp13	1.68266	4.25969	2.84032	1.49972	0.133687	#N/A	protein_coding
ENSMUSG00000003410	Elavl3	3.44109	4.25875	2.42555	1.75579	0.0791244	#N/A	protein_coding
ENSMUSG00000099375	Gm28187	1.67908	4.25682	2.81895	1.51007	0.131025	#N/A	lincRNA
ENSMUSG00000022868	Ahsg	24.8438	4.25502	1.11772	3.80687	0.000140736	0.00982993	protein_coding
ENSMUSG00000109114	Gm44753	3.4196	4.25367	2.06839	2.05651	0.0397334	#N/A	lincRNA
ENSMUSG00000018459	Slc13a3	3.4353	4.25323	2.36844	1.79579	0.0725271	#N/A	protein_coding
ENSMUSG00000111980	Gm20304	1.6719	4.2504	3.22663	1.31729	0.187742	#N/A	processed_pseudogene
ENSMUSG00000115955	9530056E24Rik	3.38581	4.24256	2.71348	1.56351	0.117932	#N/A	TEC
ENSMUSG00000050440	Hamp	9.13613	4.22385	1.48443	2.84544	0.00443498	0.0964228	protein_coding
ENSMUSG00000001225	Slc26a3	3.332	4.21164	2.11376	1.99248	0.046318	#N/A	protein_coding
ENSMUSG00000006764	Tph2	1.61748	4.20421	3.70857	1.13364	0.256944	#N/A	protein_coding
ENSMUSG00000026815	Gfi1b	1.61748	4.20421	3.70857	1.13364	0.256944	#N/A	protein_coding
ENSMUSG00000027157	4930430A15Rik	1.61748	4.20421	3.70857	1.13364	0.256944	#N/A	protein_coding
ENSMUSG00000060128	Gm2710	1.61748	4.20421	3.70857	1.13364	0.256944	#N/A	processed_pseudogene
ENSMUSG00000064016	Gm648	1.61748	4.20421	3.70857	1.13364	0.256944	#N/A	protein_coding
ENSMUSG00000074997	Pin1rt1	1.61748	4.20421	3.70857	1.13364	0.256944	#N/A	protein_coding
ENSMUSG00000080142	Gm12838	1.61748	4.20421	3.70857	1.13364	0.256944	#N/A	processed_pseudogene
ENSMUSG00000081349	Gm15041	1.61748	4.20421	3.70857	1.13364	0.256944	#N/A	processed_pseudogene
ENSMUSG00000085280	Gm16151	1.61748	4.20421	3.70857	1.13364	0.256944	#N/A	antisense
ENSMUSG00000085560	C230038L03Rik	1.61748	4.20421	3.70857	1.13364	0.256944	#N/A	processed_transcript
ENSMUSG00000086130	Gm16211	1.61748	4.20421	3.70857	1.13364	0.256944	#N/A	lincRNA
ENSMUSG00000086186	Ccdc34os	1.61748	4.20421	3.70857	1.13364	0.256944	#N/A	antisense
ENSMUSG00000086681	Gm16178	1.61748	4.20421	3.70857	1.13364	0.256944	#N/A	antisense
ENSMUSG00000089640	Gm6397	1.61748	4.20421	3.70857	1.13364	0.256944	#N/A	processed_pseudogene
ENSMUSG00000095510	Rhox3f	1.61748	4.20421	3.70857	1.13364	0.256944	#N/A	protein_coding
ENSMUSG00000095969	Rnu1a1	1.61748	4.20421	3.70857	1.13364	0.256944	#N/A	snRNA
ENSMUSG00000096927	Gm3466	1.61748	4.20421	3.70857	1.13364	0.256944	#N/A	processed_pseudogene
ENSMUSG00000099869	1700030F04Rik	1.61748	4.20421	3.70857	1.13364	0.256944	#N/A	lincRNA
ENSMUSG00000101482	Gm28883	1.61748	4.20421	3.70857	1.13364	0.256944	#N/A	processed_pseudogene
ENSMUSG00000101711	Gm28306	1.61748	4.20421	3.70857	1.13364	0.256944	#N/A	antisense
ENSMUSG00000102062	Gm29246	1.61748	4.20421	3.70857	1.13364	0.256944	#N/A	antisense
ENSMUSG00000102575	Gm37241	1.61748	4.20421	3.70857	1.13364	0.256944	#N/A	TEC
ENSMUSG00000102802	Mgam2-ps	1.61748	4.20421	3.70857	1.13364	0.256944	#N/A	transcribed_unprocessed_pseudogene
ENSMUSG00000103346	C230057A21Rik	1.61748	4.20421	3.70857	1.13364	0.256944	#N/A	lincRNA
ENSMUSG00000103541	Gm37667	1.61748	4.20421	3.70857	1.13364	0.256944	#N/A	TEC
ENSMUSG00000103897	Pcdhga8	1.61748	4.20421	3.70857	1.13364	0.256944	#N/A	protein_coding
ENSMUSG00000105181	Gm19620	1.61748	4.20421	3.70857	1.13364	0.256944	#N/A	processed_pseudogene
ENSMUSG00000105532	Gm5279	1.61748	4.20421	3.70857	1.13364	0.256944	#N/A	processed_pseudogene
ENSMUSG00000105856	Gm43732	1.61748	4.20421	3.70857	1.13364	0.256944	#N/A	antisense
ENSMUSG00000106580	Mir7231	1.61748	4.20421	3.70857	1.13364	0.256944	#N/A	miRNA
ENSMUSG00000108546	Gm44662	1.61748	4.20421	3.70857	1.13364	0.256944	#N/A	lincRNA
ENSMUSG00000109753	Gm45633	1.61748	4.20421	3.70857	1.13364	0.256944	#N/A	TEC
ENSMUSG00000111318	Gm48483	1.61748	4.20421	3.70857	1.13364	0.256944	#N/A	lincRNA
ENSMUSG00000114980	4933432I03Rik	1.61748	4.20421	3.70857	1.13364	0.256944	#N/A	lincRNA
ENSMUSG00000064952	Gm24920	1.61569	4.20361	3.30559	1.27167	0.203492	#N/A	snoRNA
ENSMUSG00000087017	4930417H01Rik	1.61569	4.20361	3.30559	1.27167	0.203492	#N/A	processed_transcript
ENSMUSG00000093954	Gm16867	1.61569	4.20361	3.30559	1.27167	0.203492	#N/A	protein_coding
ENSMUSG00000097312	Gm26870	1.61569	4.20361	3.30559	1.27167	0.203492	#N/A	lincRNA
ENSMUSG00000106654	Gm2623	1.61569	4.20361	3.30559	1.27167	0.203492	#N/A	processed_pseudogene
ENSMUSG00000108584	Gm45216	1.61569	4.20361	3.30559	1.27167	0.203492	#N/A	sense_overlapping
ENSMUSG00000112429	Gm47093	1.61569	4.20361	3.30559	1.27167	0.203492	#N/A	antisense
ENSMUSG00000114333	1700084D21Rik	1.61569	4.20361	3.30559	1.27167	0.203492	#N/A	lincRNA
ENSMUSG00000025652	Tmem89	1.61389	4.2022	3.26414	1.28738	0.19796	#N/A	protein_coding
ENSMUSG00000041789	2700046A07Rik	1.61389	4.2022	3.26414	1.28738	0.19796	#N/A	lincRNA
ENSMUSG00000057816	Cfap299	1.61389	4.2022	3.26414	1.28738	0.19796	#N/A	protein_coding
ENSMUSG00000097679	Rps19-ps5	1.61389	4.2022	3.26414	1.28738	0.19796	#N/A	processed_pseudogene
ENSMUSG00000109353	Gm45183	1.61389	4.2022	3.26414	1.28738	0.19796	#N/A	TEC
ENSMUSG00000110207	Gm33586	1.61389	4.2022	3.26414	1.28738	0.19796	#N/A	lincRNA
ENSMUSG00000095070	Gm24508	1.6121	4.20073	3.24605	1.2941	0.195629	#N/A	snRNA
ENSMUSG00000097182	A830009L08Rik	1.6121	4.20073	3.24605	1.2941	0.195629	#N/A	lincRNA
ENSMUSG00000112124	Gm19056	1.6121	4.20073	3.24605	1.2941	0.195629	#N/A	processed_pseudogene
ENSMUSG00000115372	1700100I10Rik	1.6121	4.20073	3.24605	1.2941	0.195629	#N/A	lincRNA
ENSMUSG00000067610	Klri1	1.61031	4.19922	3.23797	1.29687	0.194676	#N/A	protein_coding
ENSMUSG00000108808	Gm45204	1.61031	4.19922	3.23797	1.29687	0.194676	#N/A	TEC
ENSMUSG00000042096	Dao	1.60851	4.1977	3.23647	1.297	0.194632	#N/A	protein_coding
ENSMUSG00000047642	D930020B18Rik	1.60851	4.1977	3.23647	1.297	0.194632	#N/A	protein_coding
ENSMUSG00000102205	9430092D12Rik	1.60851	4.1977	3.23647	1.297	0.194632	#N/A	TEC
ENSMUSG00000104822	Gm42967	1.60851	4.1977	3.23647	1.297	0.194632	#N/A	TEC
ENSMUSG00000111212	Gm47087	1.60851	4.1977	3.23647	1.297	0.194632	#N/A	TEC
ENSMUSG00000003354	Ccdc65	1.60493	4.19458	3.25088	1.29029	0.196949	#N/A	protein_coding
ENSMUSG00000020279	Il9r	1.60313	4.19298	3.27127	1.28176	0.199928	#N/A	protein_coding
ENSMUSG00000028876	Epha10	1.59955	4.18866	3.72297	1.12508	0.260553	#N/A	protein_coding
ENSMUSG00000041301	Cftr	1.59955	4.18866	3.72297	1.12508	0.260553	#N/A	protein_coding
ENSMUSG00000068547	Clca4a	1.59955	4.18866	3.72297	1.12508	0.260553	#N/A	protein_coding
ENSMUSG00000108551	Gm20274	3.27844	4.18085	2.09855	1.99226	0.0463429	#N/A	sense_intronic
ENSMUSG00000025347	Mettl7b	8.80126	4.17672	1.70101	2.45543	0.0140714	0.197814	protein_coding
ENSMUSG00000107325	Gm43425	3.22492	4.16201	2.38929	1.74195	0.081518	#N/A	lincRNA
ENSMUSG00000091735	Gpr62	8.71709	4.11477	1.45636	2.82538	0.0047224	0.100968	protein_coding
ENSMUSG00000086589	Gm12915	3.06963	4.09069	2.78501	1.46882	0.141881	#N/A	processed_transcript
ENSMUSG00000019775	Rgs17	3.07872	4.08607	2.13873	1.91051	0.0560674	#N/A	protein_coding
ENSMUSG00000028307	Aldob	14.8632	4.0842	1.22125	3.34428	0.000824951	0.0325232	protein_coding
ENSMUSG00000055704	Gm9978	3.05559	4.07585	2.44421	1.66755	0.0954048	#N/A	TEC
ENSMUSG00000106758	Gm42731	3.06707	4.07584	2.44145	1.66944	0.0950312	#N/A	TEC
ENSMUSG00000108220	Gm44056	3.04793	4.07197	2.1509	1.89315	0.0583381	#N/A	TEC
ENSMUSG00000115829	Gm48960	3.00207	4.05598	2.17326	1.86631	0.0619986	#N/A	antisense
ENSMUSG00000096959	4930509G22Rik	5.59097	4.04933	2.07664	1.94994	0.051183	0.387058	lincRNA
ENSMUSG00000101067	Gm29007	5.63383	4.03157	1.75264	2.30028	0.0214321	0.247221	lincRNA
ENSMUSG00000025551	Fgf14	5.70031	4.02338	1.76804	2.27562	0.0228687	0.255326	protein_coding
ENSMUSG00000105059	Gm42498	2.9043	4.00759	2.52878	1.58479	0.113013	#N/A	TEC
ENSMUSG00000032496	Ltf	16.9891	4.00569	1.26885	3.15694	0.00159436	0.0506003	protein_coding
ENSMUSG00000097247	1500012K07Rik	2.91039	4.00517	2.47515	1.61816	0.105629	#N/A	processed_transcript
ENSMUSG00000107534	Gm43920	2.91549	3.99514	2.83437	1.40953	0.158678	#N/A	sense_intronic
ENSMUSG00000111004	Gm48272	5.59237	3.99416	1.89324	2.10969	0.0348848	0.320835	processed_pseudogene
ENSMUSG00000030413	Pglyrp1	45.9402	3.98375	0.784855	5.07578	3.85918e-07	9.50912e-05	protein_coding
ENSMUSG00000083226	Gm7831	2.78172	3.93455	2.21436	1.77683	0.0755954	#N/A	processed_pseudogene
ENSMUSG00000075046	Duxf3	8.07224	3.93279	1.52671	2.57599	0.0099955	0.161887	protein_coding
ENSMUSG00000097456	Gm16958	4.97835	3.92251	2.10501	1.86342	0.0624037	0.424178	antisense
ENSMUSG00000026301	Iqca	2.75402	3.92014	2.56357	1.52917	0.126223	#N/A	protein_coding
ENSMUSG00000108806	Gm44729	2.75199	3.91814	2.53676	1.54454	0.122457	#N/A	TEC
ENSMUSG00000088185	Scarna2	5.09017	3.90664	2.09787	1.86219	0.0625759	0.425023	scaRNA
ENSMUSG00000101028	Gm28723	2.7303	3.90137	2.32231	1.67995	0.0929664	#N/A	lincRNA
ENSMUSG00000039956	Mrap	5.19593	3.88357	1.76625	2.19877	0.0278945	0.286553	protein_coding
ENSMUSG00000097360	9430065F17Rik	7.39262	3.85795	1.57665	2.44692	0.0144081	0.200509	antisense
ENSMUSG00000086287	Gm15972	9.73362	3.84457	1.40633	2.73376	0.00626152	0.118935	antisense
ENSMUSG00000060380	C030014I23Rik	2.63324	3.84308	2.25707	1.70268	0.0886273	#N/A	lincRNA
ENSMUSG00000113427	Gm46378	2.6146	3.83993	2.55378	1.50363	0.132678	#N/A	lincRNA
ENSMUSG00000054598	9130230L23Rik	7.56696	3.83596	1.54936	2.47584	0.0132925	0.191259	protein_coding
ENSMUSG00000065036	Gm22362	2.57901	3.8261	2.58505	1.48009	0.13885	#N/A	snoRNA
ENSMUSG00000103621	Gm38366	2.59935	3.8257	2.59139	1.47631	0.139859	#N/A	TEC
ENSMUSG00000114501	Gm48582	2.58869	3.82517	2.56696	1.49016	0.136183	#N/A	TEC
ENSMUSG00000111620	Gm31848	4.96541	3.81383	1.78849	2.13243	0.0329716	0.31432	unprocessed_pseudogene
ENSMUSG00000036923	Stox1	4.92565	3.80191	1.79761	2.11498	0.0344316	0.319419	protein_coding
ENSMUSG00000084265	Gm14541	4.89364	3.78961	1.95989	1.93358	0.0531642	0.392119	processed_pseudogene
ENSMUSG00000094122	Rpl31-ps9	6.9317	3.77154	1.50419	2.50736	0.0121636	0.182259	processed_pseudogene
ENSMUSG00000105736	Gm42456	2.51305	3.76977	2.58689	1.45726	0.145044	#N/A	lincRNA
ENSMUSG00000032530	Lyzl4	2.4835	3.76346	2.59605	1.44969	0.147146	#N/A	protein_coding
ENSMUSG00000115618	Gm49298	11.1925	3.76315	1.36109	2.7648	0.00569569	0.112935	processed_pseudogene
ENSMUSG00000011589	Fsd1	4.47727	3.75022	2.04901	1.83026	0.0672114	#N/A	protein_coding
ENSMUSG00000104274	Gm8823	2.46825	3.74897	2.69782	1.38963	0.164641	#N/A	processed_pseudogene
ENSMUSG00000003411	Rab3b	6.66535	3.74677	1.62005	2.31275	0.0207366	0.243757	protein_coding
ENSMUSG00000044827	Tlr1	4.73969	3.73519	1.89541	1.97065	0.0487639	0.378809	protein_coding
ENSMUSG00000113017	Gm46401	4.56068	3.73323	2.1122	1.76746	0.0771505	#N/A	lincRNA
ENSMUSG00000106294	Gm8539	2.4394	3.72699	2.66055	1.40083	0.161263	#N/A	processed_pseudogene
ENSMUSG00000067575	Rpl35a-ps3	2.4219	3.72657	2.33852	1.59356	0.111035	#N/A	processed_pseudogene
ENSMUSG00000117303	CT025652.2	2.41473	3.72229	2.34005	1.59069	0.11168	#N/A	bidirectional_promoter_lncRNA
ENSMUSG00000010651	Acaa1b	4.50357	3.7164	1.98554	1.87173	0.0612437	#N/A	protein_coding
ENSMUSG00000051497	Kcnj16	7.06706	3.71255	2.20817	1.68128	0.092708	0.51027	protein_coding
ENSMUSG00000100937	1700020D05Rik	4.33435	3.69874	1.94271	1.90391	0.0569222	#N/A	protein_coding
ENSMUSG00000086534	Gm16758	6.62961	3.69513	1.60247	2.3059	0.0211161	0.245653	processed_transcript
ENSMUSG00000085893	Gm12091	2.33266	3.66004	2.41902	1.51303	0.130273	#N/A	processed_pseudogene
ENSMUSG00000092071	A230065N10Rik	2.2621	3.61577	2.38775	1.5143	0.12995	#N/A	antisense
ENSMUSG00000064686	Gm25810	2.23668	3.60005	2.68485	1.34088	0.17996	#N/A	snRNA
ENSMUSG00000085515	C630028M04Rik	2.23668	3.60005	2.68485	1.34088	0.17996	#N/A	lincRNA
ENSMUSG00000065643	Gm25897	2.22577	3.59741	2.40063	1.49853	0.133997	#N/A	snRNA
ENSMUSG00000102953	Gm37019	4.05943	3.5798	1.80534	1.9829	0.0473789	#N/A	TEC
ENSMUSG00000110298	Gm8189	4.09754	3.57386	1.91505	1.8662	0.062014	#N/A	transcribed_unprocessed_pseudogene
ENSMUSG00000109432	Gm44785	8.11045	3.56134	1.58977	2.24016	0.0250803	0.269139	lincRNA
ENSMUSG00000111966	Gm5781	3.98886	3.55517	1.82575	1.94724	0.0515065	#N/A	processed_pseudogene
ENSMUSG00000097734	B930082K07Rik	2.17759	3.55379	2.4908	1.42677	0.153646	#N/A	lincRNA
ENSMUSG00000107835	Gm43999	3.91488	3.55002	2.24225	1.58324	0.113366	#N/A	TEC
ENSMUSG00000078903	Gm14391	2.17091	3.54885	2.71435	1.30744	0.191063	#N/A	protein_coding
ENSMUSG00000022842	Ece2	6.24817	3.51568	2.00299	1.75521	0.0792226	0.473251	protein_coding
ENSMUSG00000086358	Gm13270	4.11152	3.50625	2.21059	1.58611	0.112714	#N/A	processed_transcript
ENSMUSG00000088643	Gm26484	2.09914	3.50624	3.10702	1.12849	0.259112	#N/A	snRNA
ENSMUSG00000030228	Pik3c2g	2.10703	3.50497	2.76113	1.2694	0.2043	#N/A	protein_coding
ENSMUSG00000115787	Gm36146	2.10344	3.50261	2.7279	1.28399	0.199144	#N/A	antisense
ENSMUSG00000058470	Gm8369	2.09017	3.50135	2.7267	1.2841	0.199107	#N/A	protein_coding
ENSMUSG00000116697	AL589692.1	2.09855	3.4991	2.73359	1.28004	0.200532	#N/A	lincRNA
ENSMUSG00000040935	Padi6	2.08479	3.49752	2.73534	1.27864	0.201022	#N/A	protein_coding
ENSMUSG00000074115	Saa1	4.06069	3.49628	1.92919	1.8123	0.0699402	#N/A	protein_coding
ENSMUSG00000099974	Bcl2a1d	7.81519	3.48117	1.40893	2.4708	0.0134812	0.192916	protein_coding
ENSMUSG00000049382	Krt8	48.7208	3.46563	2.64773	1.30891	0.190566	0.67495	protein_coding
ENSMUSG00000083169	Gm6580	2.03981	3.45475	2.79951	1.23406	0.217182	#N/A	processed_pseudogene
ENSMUSG00000040640	Erc2	5.48169	3.44256	1.74406	1.97387	0.0483964	0.377573	protein_coding
ENSMUSG00000086499	Gm16217	3.96264	3.43932	2.28559	1.50478	0.13238	#N/A	antisense
ENSMUSG00000046650	Olfr1440	1.99884	3.4332	2.8079	1.22269	0.221445	#N/A	protein_coding
ENSMUSG00000072660	Gm6288	3.74504	3.43311	1.96019	1.75142	0.0798737	#N/A	antisense
ENSMUSG00000068452	Duox2	161.45	3.43121	1.78192	1.92557	#N/A	#N/A	protein_coding
ENSMUSG00000055373	Fut9	2.02243	3.42821	2.78472	1.23108	0.218293	#N/A	protein_coding
ENSMUSG00000081926	Gm15536	2.02243	3.42821	2.78472	1.23108	0.218293	#N/A	processed_pseudogene
ENSMUSG00000101969	Gm20125	3.71724	3.41908	2.27162	1.50513	0.132291	#N/A	processed_transcript
ENSMUSG00000101009	1700108F19Rik	3.87114	3.41531	1.96001	1.74249	0.081422	#N/A	processed_transcript
ENSMUSG00000049797	Olfr642	3.56358	3.40108	2.3768	1.43095	0.152445	#N/A	protein_coding
ENSMUSG00000086652	Gm14029	5.60481	3.38886	1.89553	1.78781	0.0738059	0.455757	antisense
ENSMUSG00000071178	Serpina1b	27.7244	3.38554	2.11967	1.5972	0.11022	0.548042	protein_coding
ENSMUSG00000053030	Spink2	5.68368	3.38152	1.6637	2.03253	0.0420996	0.351115	protein_coding
ENSMUSG00000027380	Acoxl	3.81255	3.38128	2.26161	1.49507	0.134896	#N/A	protein_coding
ENSMUSG00000083337	Gm11539	1.94707	3.38054	2.87082	1.17755	0.238976	#N/A	processed_pseudogene
ENSMUSG00000107230	Gm19265	1.92111	3.37537	2.80137	1.2049	0.228242	#N/A	antisense
ENSMUSG00000028259	Fhl5	1.9386	3.37408	2.80501	1.20288	0.229023	#N/A	protein_coding
ENSMUSG00000111246	4930517E14Rik	1.9386	3.37408	2.80501	1.20288	0.229023	#N/A	lincRNA
ENSMUSG00000083100	Gm6044	3.76858	3.37376	2.18146	1.54656	0.12197	#N/A	processed_pseudogene
ENSMUSG00000025916	Ppp1r42	3.49661	3.36629	2.16091	1.55781	0.119278	#N/A	protein_coding
ENSMUSG00000082738	Gm15422	3.7046	3.3495	2.00061	1.67424	0.0940839	#N/A	processed_pseudogene
ENSMUSG00000103445	Gm36948	3.67022	3.33506	2.02269	1.64882	0.0991839	#N/A	TEC
ENSMUSG00000095147	Mir3070a	8.42129	3.32536	1.77112	1.87755	0.0604425	0.417593	miRNA
ENSMUSG00000053825	Ppfia2	3.45234	3.30301	2.0667	1.5982	0.109998	#N/A	protein_coding
ENSMUSG00000097032	4930539J05Rik	6.81198	3.29753	1.4526	2.2701	0.0232017	0.257747	antisense
ENSMUSG00000088956	Gm24945	1.851	3.29663	2.88167	1.144	0.252624	#N/A	snoRNA
ENSMUSG00000023151	Lrrc69	3.57424	3.27961	2.64088	1.24186	0.214288	#N/A	protein_coding
ENSMUSG00000001504	Irx2	8.91949	3.27926	1.46401	2.23992	0.0250963	0.269139	protein_coding
ENSMUSG00000115333	Gm34590	6.58462	3.27628	1.78115	1.83942	0.0658541	0.43529	lincRNA
ENSMUSG00000029423	Piwil1	7.08392	3.27217	1.55139	2.10919	0.0349285	0.32107	protein_coding
ENSMUSG00000052387	Trpm3	6.67803	3.26802	1.43703	2.27415	0.0229567	0.255987	protein_coding
ENSMUSG00000005681	Apoa2	35.0671	3.2599	0.93018	3.50459	0.000457309	0.0229834	protein_coding
ENSMUSG00000018569	Cldn7	6.90531	3.24297	2.044	1.58658	0.112608	0.552791	protein_coding
ENSMUSG00000098120	Gm5914	4.95771	3.23885	1.75911	1.84118	0.0655948	0.434547	lincRNA
ENSMUSG00000052271	Bhlha15	11.5637	3.23826	1.32142	2.4506	0.014262	0.199073	protein_coding
ENSMUSG00000050751	Pgbd5	6.95086	3.23574	1.84992	1.74913	0.0802689	0.476112	protein_coding
ENSMUSG00000116908	AC154232.2	5.19575	3.2255	2.03101	1.58812	0.112259	0.55252	TEC
ENSMUSG00000110618	Gm39822	5.16047	3.22485	1.75284	1.83979	0.0657995	0.435253	lincRNA
ENSMUSG00000116733	AC125396.2	5.13684	3.21914	1.71957	1.87206	0.0611988	0.420336	bidirectional_promoter_lncRNA
ENSMUSG00000111424	Gm48478	4.75548	3.21631	1.93325	1.66368	0.0961759	0.517047	TEC
ENSMUSG00000076937	Iglc2	1.75143	3.21436	2.90075	1.10811	0.267813	#N/A	IG_C_gene
ENSMUSG00000006720	Zfp184	3.24783	3.21304	2.1397	1.50163	0.133193	#N/A	protein_coding
ENSMUSG00000062007	Hsh2d	3.40173	3.20808	2.3248	1.37994	0.167606	#N/A	protein_coding
ENSMUSG00000071068	Treml2	1.74247	3.20664	2.90501	1.10383	0.269668	#N/A	protein_coding
ENSMUSG00000070473	Cldn3	22.9516	3.20473	1.01298	3.16365	0.00155803	0.0497853	protein_coding
ENSMUSG00000043939	A530064D06Rik	4.63826	3.19103	2.07892	1.53495	0.124796	#N/A	protein_coding
ENSMUSG00000104639	Gm42939	14.9932	3.18213	1.14011	2.79108	0.00525327	0.107233	sense_intronic
ENSMUSG00000028864	Hgf	1.72494	3.1815	2.60586	1.22091	0.222122	#N/A	protein_coding
ENSMUSG00000097840	Gm26756	4.62839	3.18086	1.86455	1.70597	0.0880141	#N/A	antisense
ENSMUSG00000047638	Nr1h4	5.03607	3.17917	2.18326	1.45615	0.14535	0.612361	protein_coding
ENSMUSG00000042757	Tmem108	7.82374	3.17398	1.46903	2.1606	0.0307259	0.302267	protein_coding
ENSMUSG00000117233	AC154721.1	3.05141	3.17181	2.76066	1.14893	0.250585	#N/A	lincRNA
ENSMUSG00000063245	Zfp993	4.74333	3.16928	1.90337	1.66509	0.0958953	0.515852	protein_coding
ENSMUSG00000061718	Ppp1r1b	6.60764	3.15301	1.92433	1.63849	0.101319	0.528675	protein_coding
ENSMUSG00000074264	Amy1	3708.15	3.15275	0.187228	16.839	1.26273e-63	2.24021e-59	protein_coding
ENSMUSG00000066068	Gm13611	12.4569	3.15155	1.03864	3.03431	0.00241089	0.0647482	processed_pseudogene
ENSMUSG00000026579	F5	20.1491	3.14956	1.04802	3.00525	0.00265365	0.0685276	protein_coding
ENSMUSG00000086561	Gm15540	4.67815	3.14783	2.21995	1.41797	0.156199	#N/A	antisense
ENSMUSG00000075588	Hoxb2	1.68159	3.14363	2.95998	1.06204	0.288216	#N/A	protein_coding
ENSMUSG00000115138	Gm36899	8.14572	3.13504	1.46019	2.14701	0.0317925	0.306926	lincRNA
ENSMUSG00000053821	Gm9922	4.90574	3.13419	2.0607	1.52094	0.128276	0.58218	protein_coding
ENSMUSG00000040808	S100g	35.6526	3.13195	1.01423	3.08802	0.00201493	0.0578428	protein_coding
ENSMUSG00000030055	Rab43	10.7558	3.12104	1.3712	2.27613	0.0228381	0.255166	protein_coding
ENSMUSG00000019027	Dnah1	6.15902	3.11999	1.70339	1.83163	0.0670059	0.437616	protein_coding
ENSMUSG00000082062	Ftl2-ps	1.64111	3.11871	2.67536	1.16572	0.243728	#N/A	processed_pseudogene
ENSMUSG00000090673	Gm340	9.20923	3.11539	1.50735	2.06681	0.0387523	0.338387	protein_coding
ENSMUSG00000036192	Rorb	1.63752	3.11538	2.69908	1.15424	0.248403	#N/A	protein_coding
ENSMUSG00000094326	Gm10045	3.18677	3.10573	2.1159	1.4678	0.142158	#N/A	processed_pseudogene
ENSMUSG00000026523	Wdr64	1.6139	3.09158	3.37821	0.915154	0.360111	#N/A	protein_coding
ENSMUSG00000041449	Serpina3h	1.61999	3.08801	2.97385	1.03839	0.299088	#N/A	transcribed_unprocessed_pseudogene
ENSMUSG00000104159	Gm38099	1.60672	3.08634	2.97489	1.03746	0.29952	#N/A	TEC
ENSMUSG00000081544	Gm13077	1.59044	3.07621	3.39441	0.906259	0.364799	#N/A	processed_pseudogene
ENSMUSG00000106717	Gm42798	7.30638	3.06743	1.34364	2.28293	0.0224346	0.253188	TEC
ENSMUSG00000103013	Gm37503	8.89288	3.06593	1.62905	1.88203	0.0598321	0.41566	TEC
ENSMUSG00000086932	Gm22000	5.76722	3.05535	1.57882	1.93521	0.0529644	0.391681	processed_transcript
ENSMUSG00000062073	Gm10109	5.69234	3.0473	1.64902	1.84794	0.0646108	0.432225	transcribed_unprocessed_pseudogene
ENSMUSG00000085355	3010003L21Rik	3.08182	3.04725	2.40893	1.26498	0.205879	#N/A	antisense
ENSMUSG00000053654	Krt42	3.0612	3.03808	2.15066	1.41263	0.157766	#N/A	protein_coding
ENSMUSG00000107368	1700018A23Rik	3.06299	3.03765	2.20029	1.38057	0.167412	#N/A	antisense
ENSMUSG00000052673	Gm9887	2.9043	3.03311	2.79856	1.08381	0.278448	#N/A	protein_coding
ENSMUSG00000023577	Iqcf3	2.90071	3.03173	2.49259	1.21629	0.223873	#N/A	protein_coding
ENSMUSG00000109073	Gm44975	4.56369	3.028	1.90241	1.59167	0.11146	#N/A	TEC
ENSMUSG00000109209	Gm45104	6.07725	3.02333	1.61818	1.86836	0.0617123	0.422793	TEC
ENSMUSG00000093394	Gm20621	3.03878	3.01923	2.19597	1.37489	0.169164	#N/A	sense_overlapping
ENSMUSG00000098268	Gm27514	6.07097	3.0111	1.93805	1.55368	0.120261	0.567151	miRNA
ENSMUSG00000097658	Gm16755	8.9044	3.0083	1.61	1.86851	0.0616915	0.422793	lincRNA
ENSMUSG00000030895	Hpx	15.1407	3.007	1.27362	2.36098	0.0182265	0.228844	protein_coding
ENSMUSG00000025433	Crisp3	25.7205	3.00619	3.74268	0.803219	#N/A	#N/A	protein_coding
ENSMUSG00000063903	Klk1	222.614	2.99334	2.49623	1.19914	#N/A	#N/A	protein_coding
ENSMUSG00000109394	A230057D06Rik	4.08007	2.98503	2.21846	1.34554	0.17845	#N/A	lincRNA
ENSMUSG00000112388	AI463170	4.48298	2.98167	2.16156	1.37941	0.167769	#N/A	antisense
ENSMUSG00000023043	Krt18	79.5708	2.9767	0.717887	4.14647	3.37636e-05	0.00338418	protein_coding
ENSMUSG00000097754	Ptgs2os2	7.03774	2.97298	1.6103	1.84623	0.0648593	0.432476	lincRNA
ENSMUSG00000070271	Gm13268	2.86376	2.96105	2.0593	1.43789	0.150464	#N/A	processed_pseudogene
ENSMUSG00000101942	Gm19582	2.92725	2.95586	2.79088	1.05911	0.289548	#N/A	antisense
ENSMUSG00000064140	Trim38	2.7155	2.95299	2.31738	1.27428	0.202564	#N/A	protein_coding
ENSMUSG00000022652	Morc1	11.0058	2.9434	1.1379	2.58669	0.00969016	0.158849	protein_coding
ENSMUSG00000059064	Gm10059	4.14748	2.94232	1.94203	1.51507	0.129753	#N/A	processed_pseudogene
ENSMUSG00000107624	Gm44005	2.74255	2.94017	2.84494	1.03348	0.301381	#N/A	TEC
ENSMUSG00000097928	Gm26578	2.74076	2.93961	2.57881	1.13991	0.254326	#N/A	lincRNA
ENSMUSG00000022821	Hgd	4.12865	2.93466	2.2502	1.30418	0.192173	#N/A	protein_coding
ENSMUSG00000092212	Slc22a13b-ps	13.5738	2.93006	1.09227	2.68255	0.00730636	0.131998	polymorphic_pseudogene
ENSMUSG00000115026	Gm49041	4.08858	2.92503	1.97761	1.47907	0.139121	#N/A	bidirectional_promoter_lncRNA
ENSMUSG00000058441	Panx2	4.11905	2.92023	1.68021	1.73801	0.0822088	#N/A	protein_coding
ENSMUSG00000111947	Gm47438	2.61341	2.91822	2.5685	1.13616	0.25589	#N/A	lincRNA
ENSMUSG00000105741	C79130	4.3021	2.91751	2.14403	1.36076	0.173589	#N/A	TEC
ENSMUSG00000102657	Gm37899	4.29402	2.91082	2.185	1.33218	0.182799	#N/A	TEC
ENSMUSG00000105944	Gm5075	2.84265	2.90997	2.2368	1.30095	0.193275	#N/A	processed_pseudogene
ENSMUSG00000096980	Gm26526	5.47836	2.90834	1.57295	1.84897	0.0644627	0.431886	lincRNA
ENSMUSG00000028362	Tnfsf8	2.83368	2.90505	2.23831	1.29788	0.19433	#N/A	protein_coding
ENSMUSG00000070354	Evi2	6.45879	2.89303	1.62457	1.78079	0.0749463	0.459366	protein_coding
ENSMUSG00000080002	Gm5566	2.80288	2.88985	2.17248	1.33021	0.183449	#N/A	processed_pseudogene
ENSMUSG00000026818	Cel	6.42858	2.8885	1.62706	1.77528	0.0758513	0.461956	protein_coding
ENSMUSG00000059606	Rnase2b	2.78733	2.88758	2.23499	1.29199	0.196361	#N/A	protein_coding
ENSMUSG00000109773	Gm34474	3.86242	2.88271	1.92844	1.49484	0.134956	#N/A	lincRNA
ENSMUSG00000102459	Gm38352	8.3913	2.88228	1.44426	1.99567	0.0459695	0.367363	TEC
ENSMUSG00000097954	Gm4217	2.54644	2.87848	2.56144	1.12377	0.261109	#N/A	processed_pseudogene
ENSMUSG00000031762	Mt2	11.412	2.87534	1.44504	1.9898	0.0466128	0.369037	protein_coding
ENSMUSG00000047992	Fam69c	6.35981	2.87229	1.64191	1.74936	0.0802291	0.476035	protein_coding
ENSMUSG00000082424	Gm13292	2.5681	2.86185	2.36704	1.20904	0.226647	#N/A	processed_pseudogene
ENSMUSG00000038523	1700003F12Rik	4.12121	2.84991	2.172	1.31212	0.189481	#N/A	protein_coding
ENSMUSG00000043102	Qrfp	5.12094	2.84087	1.56796	1.81183	0.0700129	0.445451	protein_coding
ENSMUSG00000043635	Adamts3	4.07217	2.83738	1.91295	1.48324	0.138009	#N/A	protein_coding
ENSMUSG00000087354	4930404I05Rik	11.7334	2.81813	1.15552	2.43884	0.0147344	0.202179	processed_transcript
ENSMUSG00000027238	Frmd5	5.18812	2.79906	1.59891	1.75061	0.0800128	0.475698	protein_coding
ENSMUSG00000117187	CT033749.1	7.79994	2.78855	1.52211	1.83203	0.0669464	0.437616	processed_pseudogene
ENSMUSG00000064982	Gm25259	2.40441	2.78739	2.95877	0.942078	0.346153	#N/A	snRNA
ENSMUSG00000017832	Hspb9	2.65669	2.78655	2.60965	1.06779	0.285616	#N/A	protein_coding
ENSMUSG00000102939	Gm38111	2.40083	2.78219	2.6297	1.05799	0.29006	#N/A	TEC
ENSMUSG00000083458	Gm5510	2.44432	2.77827	2.26378	1.22727	0.219721	#N/A	processed_pseudogene
ENSMUSG00000116494	Gm49449	3.69732	2.77542	2.06592	1.34343	0.179134	#N/A	TEC
ENSMUSG00000107747	Gm5881	2.38827	2.77371	2.59656	1.06823	0.285418	#N/A	processed_pseudogene
ENSMUSG00000105542	Gm34248	2.48903	2.77179	2.56775	1.07946	0.280382	#N/A	processed_pseudogene
ENSMUSG00000071177	Serpina1d	8.91141	2.77074	1.37098	2.02099	0.0432808	0.355402	protein_coding
ENSMUSG00000072612	Gm10382	6.1953	2.76629	1.44756	1.911	0.0560041	0.400458	protein_coding
ENSMUSG00000108485	Gm18805	2.60137	2.76515	2.29432	1.20521	0.228121	#N/A	processed_pseudogene
ENSMUSG00000096968	Gm26620	2.60375	2.7622	2.8872	0.956703	0.338717	#N/A	protein_coding
ENSMUSG00000072688	Gm10399	7.79125	2.75726	1.49577	1.84337	0.0652747	0.4331	antisense
ENSMUSG00000000049	Apoh	16.3129	2.75697	1.0997	2.50702	0.0121755	0.182283	protein_coding
ENSMUSG00000048040	Arxes2	5.16356	2.75422	1.72749	1.59435	0.110859	0.549924	protein_coding
ENSMUSG00000106350	Gm4869	2.37662	2.75378	2.31846	1.18776	0.234926	#N/A	protein_coding
ENSMUSG00000104654	Gm43814	5.18929	2.75378	1.76905	1.55664	0.119555	0.566512	TEC
ENSMUSG00000081611	Gm13651	2.44806	2.75364	2.35024	1.17164	0.24134	#N/A	processed_pseudogene
ENSMUSG00000098113	Gm2445	2.40097	2.75174	2.38359	1.15445	0.248315	#N/A	processed_pseudogene
ENSMUSG00000029633	Gm5578	3.78999	2.75148	2.17032	1.26778	0.204878	#N/A	processed_pseudogene
ENSMUSG00000108741	Gm44553	6.11546	2.74742	1.74733	1.57235	0.115869	0.560116	TEC
ENSMUSG00000087632	Gm6058	13.6835	2.7459	1.0055	2.73088	0.00631655	0.119215	processed_pseudogene
ENSMUSG00000113159	Gm48771	7.48935	2.74431	1.47132	1.8652	0.0621538	0.423382	TEC
ENSMUSG00000044505	Lingo4	9.63361	2.74165	1.20692	2.27161	0.02311	0.25705	protein_coding
ENSMUSG00000056753	C330011M18Rik	7.29037	2.73705	1.50977	1.81289	0.0698484	0.445268	antisense
ENSMUSG00000020609	Apob	5.12949	2.73576	1.76563	1.54945	0.121274	0.567155	protein_coding
ENSMUSG00000025279	Dnase1l3	4.8429	2.73267	1.81299	1.50727	0.13174	0.589224	protein_coding
ENSMUSG00000115231	4930402D18Rik	3.8312	2.72574	2.0348	1.33956	0.180389	#N/A	antisense
ENSMUSG00000030670	Cyp2r1	3.81206	2.72554	1.91107	1.42618	0.153815	#N/A	protein_coding
ENSMUSG00000113196	D230049E03Rik	6.24818	2.71956	1.84861	1.47114	0.141254	0.604472	TEC
ENSMUSG00000065642	Snora69	3.77409	2.70987	1.91931	1.4119	0.157979	#N/A	snoRNA
ENSMUSG00000050541	Adra1b	4.76875	2.70875	1.80639	1.49954	0.133734	0.594027	protein_coding
ENSMUSG00000106665	Gm43389	4.58611	2.69779	1.77268	1.52187	0.128042	#N/A	TEC
ENSMUSG00000105558	Gm5855	2.41977	2.6939	2.37647	1.13357	0.256974	#N/A	processed_pseudogene
ENSMUSG00000114532	2610318M16Rik	3.53515	2.69146	2.25878	1.19155	0.233436	#N/A	antisense
ENSMUSG00000022296	Baalc	5.68381	2.6901	1.80325	1.49181	0.135749	0.5976	protein_coding
ENSMUSG00000105179	Gm42866	5.81235	2.68687	1.56509	1.71675	0.0860247	0.492813	TEC
ENSMUSG00000105011	Gm43210	2.47459	2.68571	2.41177	1.11358	0.265459	#N/A	TEC
ENSMUSG00000097839	Gm26909	5.88036	2.68395	1.7388	1.54357	0.122693	0.569852	lincRNA
ENSMUSG00000087604	Cdrt4os1	2.48118	2.68375	2.27988	1.17715	0.239136	#N/A	antisense
ENSMUSG00000066475	Gm10268	2.32355	2.67991	2.2341	1.19955	0.230314	#N/A	processed_pseudogene
ENSMUSG00000104094	Gm37314	10.4757	2.67916	1.29382	2.07075	0.0383825	0.336768	TEC
ENSMUSG00000110124	Gm4247	4.66739	2.67459	2.09975	1.27377	0.202745	#N/A	processed_pseudogene
ENSMUSG00000097385	Gm26814	4.60938	2.6731	1.73478	1.54089	0.123344	#N/A	TEC
ENSMUSG00000047344	Lancl3	5.59232	2.66929	1.97541	1.35126	0.176612	0.655517	protein_coding
ENSMUSG00000112643	Gm19688	4.47099	2.66718	2.09707	1.27186	0.203422	#N/A	processed_pseudogene
ENSMUSG00000082543	Gm14336	3.49928	2.66652	2.27472	1.17224	0.241101	#N/A	processed_pseudogene
ENSMUSG00000059562	Ccdc154	2.23549	2.66458	2.6503	1.00539	0.314709	#N/A	protein_coding
ENSMUSG00000037335	Hand1	6.96087	2.66443	1.76184	1.5123	0.130458	0.586851	protein_coding
ENSMUSG00000098050	Gm5345	2.43842	2.65822	2.61505	1.01651	0.309388	#N/A	processed_pseudogene
ENSMUSG00000051262	Nat8f3	4.69083	2.65807	1.6642	1.59721	0.110219	0.548042	protein_coding
ENSMUSG00000050671	Ism2	2.43662	2.65753	2.59251	1.02508	0.305324	#N/A	protein_coding
ENSMUSG00000113771	Gm36529	2.43483	2.65665	2.57943	1.02994	0.30304	#N/A	antisense
ENSMUSG00000073130	Gm1141	4.86786	2.65011	2.05073	1.29227	0.196262	0.683786	protein_coding
ENSMUSG00000104867	Gm43728	3.3054	2.63931	2.34735	1.12438	0.260851	#N/A	sense_intronic
ENSMUSG00000085125	Gm16070	2.2059	2.6357	2.66832	0.987777	0.323262	#N/A	antisense
ENSMUSG00000082953	Gm13217	3.32396	2.63544	2.21262	1.19109	0.233617	#N/A	unprocessed_pseudogene
ENSMUSG00000027776	Il12a	4.81944	2.63477	1.75001	1.50558	0.132176	0.590067	protein_coding
ENSMUSG00000048004	Tmem196	3.31378	2.63357	2.09928	1.25451	0.209656	#N/A	protein_coding
ENSMUSG00000117145	AC170998.1	3.42693	2.6325	2.02905	1.2974	0.194492	#N/A	protein_coding
ENSMUSG00000108978	Gm44689	6.80033	2.62341	1.58032	1.66005	0.096904	0.518136	lincRNA
ENSMUSG00000088485	Gm23640	2.2573	2.61883	3.01539	0.86849	0.385126	#N/A	snRNA
ENSMUSG00000104986	1600023N17Rik	2.24654	2.61208	2.63632	0.990807	0.32178	#N/A	TEC
ENSMUSG00000092009	Myh15	3.55254	2.60836	1.99734	1.30592	0.19158	#N/A	protein_coding
ENSMUSG00000093921	Gm23864	3.23484	2.6038	2.21576	1.17513	0.239943	#N/A	snRNA
ENSMUSG00000116121	Gm49486	15.3343	2.60172	1.16718	2.22906	0.0258101	0.273045	protein_coding
ENSMUSG00000072596	Ear2	12.5062	2.5988	1.12334	2.31346	0.0206974	0.243496	protein_coding
ENSMUSG00000012777	Acp4	4.37261	2.59652	2.04538	1.26946	0.204278	#N/A	protein_coding
ENSMUSG00000084987	Gm13134	2.24147	2.59283	2.73829	0.94688	0.3437	#N/A	antisense
ENSMUSG00000085985	Gm11682	2.15448	2.59067	2.70511	0.957694	0.338217	#N/A	lincRNA
ENSMUSG00000082431	Tdpx-ps1	3.34797	2.58695	1.76561	1.46519	0.142869	#N/A	processed_pseudogene
ENSMUSG00000036602	Alx1	2.22054	2.58549	2.66185	0.971313	0.331392	#N/A	protein_coding
ENSMUSG00000111063	Zkscan7	11.9609	2.58117	1.14418	2.25591	0.0240764	0.26315	transcribed_unprocessed_pseudogene
ENSMUSG00000027359	Slc27a2	5.33431	2.58018	1.76354	1.46307	0.143448	0.608975	protein_coding
ENSMUSG00000009214	Mymk	11.7317	2.5794	1.36978	1.88308	0.0596893	0.415437	protein_coding
ENSMUSG00000103101	Gm37048	8.85794	2.57843	1.6334	1.57856	0.114436	0.558058	TEC
ENSMUSG00000087507	Gm16141	4.4049	2.57322	2.1198	1.21389	0.224789	#N/A	antisense
ENSMUSG00000073733	Rsg1	5.28438	2.56803	1.73023	1.48422	0.137751	0.599792	protein_coding
ENSMUSG00000108530	4930429H19Rik	6.96905	2.56438	1.62926	1.57395	0.115498	0.559088	lincRNA
ENSMUSG00000073529	F830208F22Rik	3.46135	2.56104	2.02487	1.2648	0.205945	#N/A	processed_transcript
ENSMUSG00000112858	Rnf212b	12.3437	2.55633	1.06008	2.41144	0.0158896	0.209746	protein_coding
ENSMUSG00000032940	Rbm11	4.59969	2.55531	1.83105	1.39554	0.162852	#N/A	protein_coding
ENSMUSG00000109877	Gm45609	4.59251	2.55406	1.78232	1.433	0.151858	#N/A	antisense
ENSMUSG00000082769	Gm15793	4.58234	2.55146	1.90302	1.34074	0.180004	#N/A	processed_pseudogene
ENSMUSG00000093536	Smim17	5.7464	2.55113	1.67119	1.52654	0.126876	0.579386	protein_coding
ENSMUSG00000114539	Gm47921	9.2251	2.55054	1.52424	1.67332	0.0942636	0.512624	sense_intronic
ENSMUSG00000032443	Zcwpw2	2.23201	2.54931	2.45012	1.04049	0.298114	#N/A	transcribed_unprocessed_pseudogene
ENSMUSG00000061531	Tmem236	6.64938	2.54021	1.5064	1.68628	0.0917416	0.508145	protein_coding
ENSMUSG00000001023	S100a5	27.0036	2.53905	1.06646	2.38083	0.0172736	0.221425	protein_coding
ENSMUSG00000062742	Gm5239	2.28025	2.53869	3.00493	0.844842	0.398199	#N/A	protein_coding
ENSMUSG00000104402	Gm38012	2.28025	2.53869	3.00493	0.844842	0.398199	#N/A	TEC
ENSMUSG00000085261	Gm13814	3.415	2.53859	2.32563	1.09157	0.275021	#N/A	lincRNA
ENSMUSG00000015314	Slamf6	4.15766	2.53731	1.83674	1.38142	0.16715	#N/A	protein_coding
ENSMUSG00000045132	Olfr620	2.08212	2.53674	2.71759	0.933451	0.350587	#N/A	protein_coding
ENSMUSG00000092680	Snord55	2.27967	2.5364	2.63587	0.962262	0.335918	#N/A	snoRNA
ENSMUSG00000109089	4833411C07Rik	2.27967	2.5364	2.63587	0.962262	0.335918	#N/A	processed_transcript
ENSMUSG00000104735	C130075A20Rik	2.0875	2.53526	2.4278	1.04426	0.296363	#N/A	TEC
ENSMUSG00000086763	Plxna4os1	5.68629	2.53301	1.97507	1.28249	0.199671	0.688402	antisense
ENSMUSG00000063232	Serpina11	3.22541	2.53147	2.02362	1.25096	0.21095	#N/A	protein_coding
ENSMUSG00000093772	4931403E22Rik	5.30707	2.52863	1.89713	1.33287	0.182573	0.665611	processed_transcript
ENSMUSG00000097925	Gm26574	3.27845	2.52792	1.9459	1.2991	0.19391	#N/A	antisense
ENSMUSG00000088008	Gm25492	4.26573	2.52566	1.72637	1.46299	0.143471	#N/A	scaRNA
ENSMUSG00000063260	Syt10	4.50191	2.51427	2.15615	1.16609	0.243578	#N/A	protein_coding
ENSMUSG00000049515	Espnl	3.06892	2.51149	2.36857	1.06034	0.288991	#N/A	protein_coding
ENSMUSG00000102153	Gm37474	8.46622	2.5087	1.1994	2.09163	0.0364718	0.327618	TEC
ENSMUSG00000110960	Supt4b	5.51085	2.5085	1.59331	1.5744	0.115395	0.558902	processed_pseudogene
ENSMUSG00000027419	Pcsk2	30.584	2.5024	0.70219	3.5637	0.000365665	0.0195399	protein_coding
ENSMUSG00000026064	Ptp4a1	6.22377	2.50089	1.41692	1.76501	0.0775613	0.468032	protein_coding
ENSMUSG00000026525	Opn3	16.786	2.49839	0.892429	2.79954	0.00511758	0.10594	protein_coding
ENSMUSG00000024173	Tpsab1	7.3651	2.4974	1.70311	1.46638	0.142545	0.607321	protein_coding
ENSMUSG00000102594	Gm38381	2.22166	2.49496	2.67073	0.934186	0.350208	#N/A	TEC
ENSMUSG00000110592	4930488N15Rik	2.10573	2.49285	2.70752	0.920715	0.357199	#N/A	lincRNA
ENSMUSG00000090246	Gm17017	2.09376	2.49278	2.7824	0.895911	0.3703	#N/A	antisense
ENSMUSG00000112505	Gm48610	2.09197	2.49152	2.73826	0.909895	0.362878	#N/A	lincRNA
ENSMUSG00000105547	Iglc3	2.22824	2.49095	2.69671	0.923699	0.355643	#N/A	IG_C_gene
ENSMUSG00000115771	Gm49312	2.08659	2.48752	2.70255	0.920435	0.357346	#N/A	bidirectional_promoter_lncRNA
ENSMUSG00000106568	Gm42814	8.45837	2.48561	1.3537	1.83616	0.0663344	0.436513	processed_pseudogene
ENSMUSG00000105403	Gm43618	8.32267	2.48162	1.35262	1.83467	0.0665545	0.437144	TEC
ENSMUSG00000105870	7330423F06Rik	10.6127	2.48081	1.23057	2.01597	0.0438027	0.35682	TEC
ENSMUSG00000059031	Olfr482	3.10628	2.4772	2.0368	1.21622	0.223901	#N/A	protein_coding
ENSMUSG00000029875	Ccdc184	7.69778	2.47516	1.52027	1.62811	0.103503	0.532625	protein_coding
ENSMUSG00000067724	Gbx1	5.32809	2.47495	1.55437	1.59225	0.111329	0.550938	protein_coding
ENSMUSG00000098181	Rps12-ps24	2.99657	2.47375	2.39821	1.0315	0.302307	#N/A	processed_pseudogene
ENSMUSG00000030159	Clec1b	8.45852	2.473	1.38609	1.78416	0.0743984	0.45776	protein_coding
ENSMUSG00000064371	mt-Tt	18.8026	2.47055	0.968075	2.55202	0.01071	0.168103	Mt_tRNA
ENSMUSG00000104615	Gm43804	2.08152	2.46877	3.10226	0.795796	0.426151	#N/A	TEC
ENSMUSG00000113753	Gm5791	2.08152	2.46877	3.10226	0.795796	0.426151	#N/A	processed_pseudogene
ENSMUSG00000113630	4930404H11Rik	11.628	2.45847	1.14835	2.14087	0.0322848	0.310185	lincRNA
ENSMUSG00000023070	Rgn	3.27181	2.45742	2.13107	1.15314	0.248853	#N/A	protein_coding
ENSMUSG00000003379	Cd79a	3.27001	2.45412	2.33888	1.04927	0.294054	#N/A	protein_coding
ENSMUSG00000113931	Gm5928	3.25863	2.45292	2.68069	0.915036	0.360173	#N/A	processed_pseudogene
ENSMUSG00000086451	4933431K23Rik	3.04991	2.44303	2.36127	1.03462	0.300845	#N/A	processed_transcript
ENSMUSG00000107743	Gm44087	4.06358	2.44142	1.59853	1.5273	0.126688	#N/A	TEC
ENSMUSG00000056222	Spock1	2.95411	2.43987	2.12961	1.14568	0.251926	#N/A	protein_coding
ENSMUSG00000010803	Gabra1	4.04581	2.43371	1.95368	1.24571	0.212871	#N/A	protein_coding
ENSMUSG00000097234	Gm26518	10.8729	2.42649	1.33011	1.82428	0.06811	0.440518	lincRNA
ENSMUSG00000101136	Gm8739	3.03945	2.42626	2.38724	1.01634	0.309465	#N/A	antisense
ENSMUSG00000110010	Gm45629	5.92106	2.42215	1.47829	1.63848	0.101321	0.528675	TEC
ENSMUSG00000047730	Fcgbp	8.53355	2.42205	1.54155	1.57118	0.116142	0.560323	protein_coding
ENSMUSG00000093575	Gm20695	2.11671	2.41601	2.77201	0.871572	0.383442	#N/A	protein_coding
ENSMUSG00000104646	Gm9173	2.11671	2.41601	2.77201	0.871572	0.383442	#N/A	processed_pseudogene
ENSMUSG00000111343	Gm47175	6.38904	2.41301	1.69246	1.42574	0.153943	0.626687	TEC
ENSMUSG00000113198	Gm6988	2.00078	2.41135	2.51449	0.958979	0.337569	#N/A	processed_pseudogene
ENSMUSG00000085414	Sspnos	1.99899	2.40991	2.47067	0.975405	0.329359	#N/A	antisense
ENSMUSG00000031896	Ctrl	9.96594	2.40551	1.4658	1.64109	0.100779	0.528419	protein_coding
ENSMUSG00000033213	AA467197	6.11262	2.40222	1.51609	1.58448	0.113084	0.553895	protein_coding
ENSMUSG00000026983	Il1f5	4.20683	2.39816	1.899	1.26285	0.206642	#N/A	protein_coding
ENSMUSG00000093390	Gm20652	3.97735	2.39665	1.92714	1.24363	0.213635	#N/A	antisense
ENSMUSG00000109304	Gm45112	2.0925	2.39332	2.45581	0.974557	0.32978	#N/A	TEC
ENSMUSG00000054304	D130007C19Rik	4.10403	2.3927	1.74424	1.37177	0.170135	#N/A	pseudogene
ENSMUSG00000026303	Mlph	17.4124	2.39095	0.942426	2.53702	0.0111801	0.172775	protein_coding
ENSMUSG00000026961	Lrrc26	17.0251	2.39016	1.19238	2.00453	0.0450137	0.36237	protein_coding
ENSMUSG00000100625	1700016G22Rik	2.10447	2.38758	3.09088	0.772461	0.439841	#N/A	lincRNA
ENSMUSG00000067063	Gm6990	3.14623	2.38546	2.39126	0.997576	0.318485	#N/A	processed_pseudogene
ENSMUSG00000116659	AC158985.1	11.3381	2.38093	1.35922	1.75169	0.0798273	0.474922	unprocessed_pseudogene
ENSMUSG00000034528	Hsd17b13	1.97657	2.37987	2.53192	0.939949	0.347244	#N/A	protein_coding
ENSMUSG00000070522	Gm6505	3.89589	2.37747	1.72756	1.37621	0.168758	#N/A	processed_pseudogene
ENSMUSG00000018238	Gdf9	10.5619	2.37618	1.48099	1.60445	0.108614	0.544946	protein_coding
ENSMUSG00000001657	Hoxc8	4.13686	2.37528	1.93198	1.22946	0.2189	#N/A	protein_coding
ENSMUSG00000055041	Commd5	4.13686	2.37528	1.93198	1.22946	0.2189	#N/A	protein_coding
ENSMUSG00000044485	Klk1b11	7.82345	2.37416	3.76728	0.630205	0.528561	0.900182	protein_coding
ENSMUSG00000087307	Gm12925	7.54666	2.37303	1.56713	1.51425	0.129962	0.585945	antisense
ENSMUSG00000034098	Fstl5	3.09509	2.3682	2.46226	0.961801	0.33615	#N/A	protein_coding
ENSMUSG00000105528	Gm43519	3.76571	2.36794	2.23442	1.05976	0.289255	#N/A	TEC
ENSMUSG00000029380	Cxcl1	9.3504	2.36743	1.51511	1.56255	0.118158	0.564115	protein_coding
ENSMUSG00000108736	Gm45151	4.70077	2.36738	1.75629	1.34794	0.177677	0.65684	lincRNA
ENSMUSG00000093858	Gm19967	2.81837	2.36708	2.22373	1.06447	0.287117	#N/A	sense_intronic
ENSMUSG00000107091	Gm43343	5.17535	2.36627	1.84385	1.28333	0.199376	0.688382	TEC
ENSMUSG00000095385	D630033O11Rik	10.7575	2.3659	1.04754	2.25853	0.0239124	0.262194	lincRNA
ENSMUSG00000034266	Batf	8.00389	2.36514	1.31345	1.80071	0.0717484	0.449565	protein_coding
ENSMUSG00000084880	Tomm6os	14.5052	2.36431	1.31778	1.79416	0.0727872	0.452901	antisense
ENSMUSG00000112255	Gm47594	12.4545	2.36423	1.45686	1.62283	0.104626	0.534306	TEC
ENSMUSG00000113137	Gm7511	15.2618	2.36248	1.11644	2.11608	0.0343377	0.319419	processed_pseudogene
ENSMUSG00000073179	Gm10478	3.93335	2.36215	1.97862	1.19384	0.232541	#N/A	pseudogene
ENSMUSG00000064354	mt-Co2	19629.5	2.3603	0.22837	10.3354	4.87206e-25	2.16088e-21	protein_coding
ENSMUSG00000103867	9630010A21Rik	4.11982	2.35979	2.16961	1.08765	0.276749	#N/A	TEC
ENSMUSG00000047298	Kcnv2	6.17825	2.35667	1.93452	1.21822	0.22314	0.714625	protein_coding
ENSMUSG00000097587	4930578M01Rik	4.66639	2.35576	1.76221	1.33683	0.181279	#N/A	processed_transcript
ENSMUSG00000071262	Zfp957	1.93022	2.35407	2.80708	0.838619	0.401683	#N/A	protein_coding
ENSMUSG00000032036	Kirrel3	2.04736	2.35384	2.73942	0.859247	0.390204	#N/A	protein_coding
ENSMUSG00000024109	Nrxn1	30.5718	2.34752	0.742397	3.16209	0.00156644	0.0498925	protein_coding
ENSMUSG00000087338	Scpep1os	4.80851	2.34435	1.90862	1.2283	0.219336	0.709268	antisense
ENSMUSG00000096006	Gm21596	3.92242	2.34423	1.63186	1.43654	0.150849	#N/A	processed_pseudogene
ENSMUSG00000000903	Vpreb3	4.83823	2.34323	1.94581	1.20425	0.228494	0.720756	protein_coding
ENSMUSG00000112841	Gm48752	4.74751	2.34174	1.51094	1.54986	0.121176	0.567155	TEC
ENSMUSG00000084844	Hoxb3os	3.67301	2.33632	2.29222	1.01924	0.308089	#N/A	antisense
ENSMUSG00000058073	Gm11189	1.94276	2.33576	2.34197	0.997351	0.318594	#N/A	processed_pseudogene
ENSMUSG00000115539	Gm6997	2.93279	2.33515	2.01111	1.16112	0.245592	#N/A	processed_pseudogene
ENSMUSG00000083813	Gm15502	6.55772	2.33404	1.45473	1.60445	0.108614	0.544946	processed_pseudogene
ENSMUSG00000100622	Gm20379	5.06023	2.33336	1.82525	1.27838	0.201115	0.689848	protein_coding
ENSMUSG00000110353	Gm33543	3.68318	2.33214	1.97871	1.17862	0.238552	#N/A	protein_coding
ENSMUSG00000029211	Gabra4	17.3349	2.33093	0.960777	2.42609	0.0152624	0.205284	protein_coding
ENSMUSG00000103614	Gm37949	13.3369	2.32975	1.14765	2.03003	0.0423537	0.351943	TEC
ENSMUSG00000082423	Gm15148	2.7478	2.32725	2.26176	1.02895	0.303502	#N/A	processed_pseudogene
ENSMUSG00000092592	Gm20449	5.04826	2.32722	2.09271	1.11206	0.266113	0.752395	protein_coding
ENSMUSG00000026051	1500015O10Rik	45.5483	2.31934	0.82575	2.80876	0.00497321	0.104167	protein_coding
ENSMUSG00000111415	Gm39325	13.6283	2.31356	1.02451	2.25822	0.0239317	0.262232	antisense
ENSMUSG00000093956	Gm24497	4.99805	2.31093	1.75995	1.31306	0.189162	0.674124	snRNA
ENSMUSG00000052730	Gm5111	1.98576	2.30963	2.49659	0.925117	0.354905	#N/A	protein_coding
ENSMUSG00000086296	D030055H07Rik	3.88755	2.30778	2.03047	1.13657	0.255717	#N/A	antisense
ENSMUSG00000020953	Coch	141.2	2.30748	1.4724	1.56716	0.117078	0.562589	protein_coding
ENSMUSG00000097377	Gm10822	3.98528	2.30609	1.88812	1.22137	0.221947	#N/A	lincRNA
ENSMUSG00000097113	Gm19705	10.9089	2.30521	1.25056	1.84335	0.0652784	0.4331	lincRNA
ENSMUSG00000101925	Gm28156	1.92735	2.30216	2.89387	0.795528	0.426306	#N/A	antisense
ENSMUSG00000050304	Slc25a2	7.41402	2.30124	1.32592	1.73558	0.0826379	0.482898	protein_coding
ENSMUSG00000043773	1700048O20Rik	8.67302	2.29979	1.27451	1.80445	0.0711608	0.448637	lincRNA
ENSMUSG00000040522	Tlr8	4.51123	2.29888	2.09746	1.09603	0.273066	#N/A	protein_coding
ENSMUSG00000082715	Gm11633	1.88538	2.29853	3.20136	0.717983	0.472768	#N/A	processed_pseudogene
ENSMUSG00000105936	Gm43544	2.80936	2.29811	1.98716	1.15648	0.247485	#N/A	TEC
ENSMUSG00000100261	Gm6473	3.61562	2.29654	1.98361	1.15776	0.246962	#N/A	unprocessed_pseudogene
ENSMUSG00000039372	38047	4.6656	2.29475	2.11109	1.087	0.277036	#N/A	protein_coding
ENSMUSG00000061742	Slc22a12	14.5663	2.2904	1.08682	2.10743	0.0350802	0.321844	protein_coding
ENSMUSG00000053182	Gm609	1.79181	2.28937	2.91914	0.784263	0.432886	#N/A	protein_coding
ENSMUSG00000104720	Gm43138	4.60554	2.28873	1.88058	1.21703	0.223593	#N/A	sense_intronic
ENSMUSG00000043807	Ly6g5b	7.43598	2.28335	1.53371	1.48877	0.136548	0.598717	protein_coding
ENSMUSG00000039865	Slc44a3	7.49022	2.2807	1.68595	1.35277	0.17613	0.655018	protein_coding
ENSMUSG00000083454	Gm13226	1.78105	2.27657	2.60236	0.874811	0.381677	#N/A	processed_pseudogene
ENSMUSG00000097595	1500002F19Rik	2.7919	2.27643	2.5424	0.895386	0.370581	#N/A	processed_transcript
ENSMUSG00000077787	Gm23908	2.93334	2.27471	2.49812	0.910569	0.362522	#N/A	snoRNA
ENSMUSG00000109940	Gm45399	1.95676	2.27444	3.15293	0.721373	0.47068	#N/A	TEC
ENSMUSG00000109352	Gm18256	6.48552	2.2739	1.92218	1.18298	0.236818	0.72827	processed_pseudogene
ENSMUSG00000111905	Gm48045	10.2197	2.27226	1.11012	2.04686	0.0406714	0.345901	antisense
ENSMUSG00000077925	Mir453	3.90634	2.27165	2.21646	1.0249	0.305409	#N/A	miRNA
ENSMUSG00000106032	Gm42463	5.78944	2.27081	1.5829	1.43458	0.151406	0.622069	sense_intronic
ENSMUSG00000097016	Gm26708	2.77097	2.26962	2.44782	0.927201	0.353822	#N/A	bidirectional_promoter_lncRNA
ENSMUSG00000112937	Gm17746	3.56599	2.26938	2.0339	1.11578	0.264517	#N/A	lincRNA
ENSMUSG00000009185	Ccl8	18.4293	2.26612	1.15668	1.95915	0.0500948	0.383074	protein_coding
ENSMUSG00000088545	Gm25982	6.7181	2.26488	1.42718	1.58697	0.11252	0.55252	snRNA
ENSMUSG00000052435	Cebpe	1.84921	2.26381	2.89902	0.780889	0.434868	#N/A	protein_coding
ENSMUSG00000103696	Gm37531	10.2682	2.26103	1.50087	1.50648	0.131945	0.58978	TEC
ENSMUSG00000086748	Gm13261	1.75742	2.26025	3.26626	0.692001	0.488937	#N/A	processed_transcript
ENSMUSG00000080836	Gm6444	5.56859	2.25913	1.43168	1.57796	0.114575	0.558068	processed_pseudogene
ENSMUSG00000046747	Gm9812	3.5005	2.25306	2.25141	1.00073	0.316956	#N/A	pseudogene
ENSMUSG00000083240	Gm13453	1.83781	2.24907	2.33303	0.96401	0.335041	#N/A	processed_pseudogene
ENSMUSG00000109130	Gm45187	1.85336	2.24838	2.6654	0.843544	0.398924	#N/A	antisense
ENSMUSG00000027525	Phactr3	12.0997	2.248	1.25611	1.78965	0.0735104	0.454877	protein_coding
ENSMUSG00000078894	2210418O10Rik	1.74128	2.24502	3.27564	0.685368	0.493111	#N/A	protein_coding
ENSMUSG00000103854	Gm37250	1.74128	2.24502	3.27564	0.685368	0.493111	#N/A	TEC
ENSMUSG00000113010	Gm34084	4.5532	2.24316	1.8309	1.22517	0.220511	#N/A	lincRNA
ENSMUSG00000009545	Kcnq1	21.756	2.2399	0.81138	2.76061	0.00576944	0.113351	protein_coding
ENSMUSG00000078161	Erich3	13.5795	2.23979	1.28269	1.74616	0.0807831	0.478362	protein_coding
ENSMUSG00000107750	Gm44013	6.61136	2.23921	1.40797	1.59039	0.111747	0.552078	TEC
ENSMUSG00000063779	Chil4	25.5551	2.23774	0.85341	2.62212	0.00873845	0.14878	protein_coding
ENSMUSG00000070719	Pla2g4d	12.8597	2.23061	0.941911	2.36818	0.0178759	0.226102	protein_coding
ENSMUSG00000037759	Ptger2	3.6123	2.23012	1.94833	1.14464	0.25236	#N/A	protein_coding
ENSMUSG00000089942	Pira2	7.21653	2.22758	1.62005	1.37501	0.169129	0.646074	protein_coding
ENSMUSG00000022617	Chkb	38.1288	2.22487	0.70035	3.1768	0.00148912	0.0482089	protein_coding
ENSMUSG00000105224	Gm3364	11.1257	2.21896	1.10452	2.00899	0.0445386	0.36031	sense_intronic
ENSMUSG00000078896	Zfp965	5.46369	2.21516	1.55566	1.42393	0.154465	0.627661	protein_coding
ENSMUSG00000100009	Gm7967	6.25232	2.2123	1.92262	1.15067	0.249868	0.737465	lincRNA
ENSMUSG00000019880	Rspo3	7.21581	2.21121	1.34201	1.64769	0.0994169	0.524927	protein_coding
ENSMUSG00000074650	Gm10735	2.68337	2.21011	2.48751	0.888481	0.374282	#N/A	TEC
ENSMUSG00000000386	Mx1	9.27565	2.20749	1.57654	1.40021	0.161451	0.636076	protein_coding
ENSMUSG00000074627	Mroh8	13.5258	2.20686	1.10383	1.99928	0.0455778	0.365742	protein_coding
ENSMUSG00000086442	Gm11722	4.45363	2.20686	1.80749	1.22095	0.222104	#N/A	sense_intronic
ENSMUSG00000046561	Arsj	10.8484	2.2062	1.19168	1.85133	0.0641217	0.431393	protein_coding
ENSMUSG00000116961	AC117662.4	1.77206	2.20458	3.25675	0.676924	0.498454	#N/A	lincRNA
ENSMUSG00000108526	Gm45828	25.7572	2.19936	1.04351	2.10767	0.0350598	0.321844	TEC
ENSMUSG00000082605	Gm16148	2.54271	2.19672	2.50346	0.87747	0.380231	#N/A	processed_pseudogene
ENSMUSG00000083246	Gm11839	17.1903	2.1964	0.995594	2.20612	0.0273753	0.283766	processed_pseudogene
ENSMUSG00000039545	Flicr	3.73742	2.19458	2.21424	0.991121	0.321627	#N/A	antisense
ENSMUSG00000090439	Gm17455	25.2345	2.19439	0.807353	2.71801	0.00656761	0.121751	protein_coding
ENSMUSG00000052631	Sh2d6	6.92563	2.19385	1.36758	1.60418	0.108674	0.545079	protein_coding
ENSMUSG00000081473	Gm4853	5.51458	2.19228	1.55681	1.40819	0.159076	0.633991	processed_pseudogene
ENSMUSG00000030359	Pzp	20.2509	2.18891	1.25159	1.74891	0.080307	0.476179	protein_coding
ENSMUSG00000029716	Tfr2	5.07375	2.18889	1.7452	1.25424	0.209757	0.702391	protein_coding
ENSMUSG00000039057	Myo16	2.65078	2.1879	2.22333	0.984061	0.325085	#N/A	protein_coding
ENSMUSG00000105813	Gm42928	7.97636	2.18383	1.4883	1.46733	0.142286	0.606849	TEC
ENSMUSG00000032487	Ptgs2	16.7752	2.18235	1.15933	1.88242	0.059779	0.415572	protein_coding
ENSMUSG00000037991	Rmi2	7.75441	2.18185	1.29313	1.68726	0.091553	0.507888	protein_coding
ENSMUSG00000055546	Timd4	33.5501	2.1808	0.721956	3.02069	0.00252201	0.0661878	protein_coding
ENSMUSG00000058935	Tex48	5.52695	2.18007	1.82053	1.19749	0.231116	0.722632	protein_coding
ENSMUSG00000104496	Gm5837	6.85011	2.17982	1.34808	1.61697	0.105884	0.53717	processed_pseudogene
ENSMUSG00000110824	Gm48677	5.09304	2.17631	1.56928	1.38682	0.165495	0.641894	antisense
ENSMUSG00000105977	Gm43555	7.91333	2.17457	1.22084	1.78121	0.0748777	0.459338	processed_pseudogene
ENSMUSG00000063727	Tnfrsf11b	22.6783	2.17414	0.952871	2.28168	0.0225085	0.253539	protein_coding
ENSMUSG00000117250	CT025659.2	2.53926	2.1719	2.62262	0.828139	0.407592	#N/A	lincRNA
ENSMUSG00000111163	Gm46136	4.18652	2.1675	1.84161	1.17696	0.239213	#N/A	transcribed_unprocessed_pseudogene
ENSMUSG00000069136	A130006I12Rik	5.19028	2.16288	1.53101	1.41271	0.157741	0.631483	pseudogene
ENSMUSG00000117017	AC162805.1	2.49666	2.15968	2.5475	0.847764	0.39657	#N/A	unprocessed_pseudogene
ENSMUSG00000104524	Gm37333	4.14376	2.15896	2.17419	0.992993	0.320713	#N/A	TEC
ENSMUSG00000075256	Cerkl	7.96313	2.15782	1.39141	1.55081	0.120947	0.567155	protein_coding
ENSMUSG00000097603	A430010J10Rik	1.83598	2.15297	2.86201	0.752255	0.451897	#N/A	processed_transcript
ENSMUSG00000044034	Npb	7.32565	2.15255	1.86639	1.15332	0.248778	0.737126	protein_coding
ENSMUSG00000103659	Gm32569	2.75397	2.15186	2.484	0.866288	0.386332	#N/A	antisense
ENSMUSG00000109302	Gm44967	2.57722	2.14987	2.87081	0.748873	0.453934	#N/A	TEC
ENSMUSG00000027761	Aadac	14.583	2.1459	0.963395	2.22744	0.0259182	0.273862	protein_coding
ENSMUSG00000065947	mt-Nd4l	1263.24	2.14329	0.954083	2.24644	0.0246758	0.266448	protein_coding
ENSMUSG00000006269	Atp6v1b1	5.43586	2.13998	1.75838	1.21702	0.223598	0.715306	protein_coding
ENSMUSG00000023033	Scn8a	5.87113	2.13988	1.44558	1.48028	0.138797	0.601614	protein_coding
ENSMUSG00000083481	Rps8-ps2	4.42646	2.13799	1.73932	1.22922	0.218991	#N/A	processed_pseudogene
ENSMUSG00000026532	Spta1	3.42993	2.13568	2.30693	0.925768	0.354567	#N/A	protein_coding
ENSMUSG00000085129	5031425F14Rik	3.42993	2.13568	2.30693	0.925768	0.354567	#N/A	lincRNA
ENSMUSG00000089235	Gm23119	3.42993	2.13568	2.30693	0.925768	0.354567	#N/A	scaRNA
ENSMUSG00000046613	Vwa5b2	3.39882	2.13101	2.06443	1.03225	0.301955	#N/A	protein_coding
ENSMUSG00000115044	Gm48978	5.11439	2.12713	1.85015	1.14971	0.250264	0.737569	TEC
ENSMUSG00000107567	4930480K02Rik	3.26012	2.1268	2.36884	0.897824	0.36928	#N/A	TEC
ENSMUSG00000022303	Dcstamp	4.30272	2.12531	1.62	1.31191	0.189549	#N/A	protein_coding
ENSMUSG00000085007	Gm11549	2.54942	2.12444	2.23259	0.951556	0.341322	#N/A	protein_coding
ENSMUSG00000116924	CT033750.2	1.79142	2.1239	2.87338	0.739167	0.459806	#N/A	lincRNA
ENSMUSG00000028177	1810013D15Rik	1.78963	2.12255	2.85602	0.743185	0.457369	#N/A	antisense
ENSMUSG00000104945	Gm35715	1.79501	2.12179	3.24248	0.654373	0.512872	#N/A	antisense
ENSMUSG00000064358	mt-Co3	16051	2.11317	0.671186	3.14841	0.00164159	0.0514547	protein_coding
ENSMUSG00000044172	Ptx4	9.55335	2.11034	1.54112	1.36935	0.170889	0.64852	protein_coding
ENSMUSG00000096964	Gm6345	5.3722	2.11009	1.7467	1.20805	0.227029	0.719182	transcribed_unprocessed_pseudogene
ENSMUSG00000112592	Gm19972	6.98028	2.10889	1.76853	1.19245	0.233084	0.725007	TEC
ENSMUSG00000096810	Gm10481	5.01019	2.10663	1.57945	1.33378	0.182277	0.664858	processed_pseudogene
ENSMUSG00000023943	Sult1c1	3.35188	2.10619	2.64931	0.794995	0.426616	#N/A	protein_coding
ENSMUSG00000035458	Tnni3	14.1057	2.10151	1.06025	1.98209	0.0474693	0.373295	protein_coding
ENSMUSG00000095245	Gm24753	2.41386	2.09431	2.9381	0.712811	0.475963	#N/A	snRNA
ENSMUSG00000072955	Tmsb15l	2.39351	2.09233	2.93556	0.712753	0.475999	#N/A	protein_coding
ENSMUSG00000105985	Gm42993	1.59567	2.09135	3.37288	0.620049	0.535226	#N/A	TEC
ENSMUSG00000028738	Tas1r2	2.66637	2.08915	2.85276	0.732326	0.463969	#N/A	protein_coding
ENSMUSG00000087662	Gm11373	2.64544	2.08423	2.48848	0.837551	0.402283	#N/A	lincRNA
ENSMUSG00000095087	Gm25328	4.24248	2.0833	1.63352	1.27535	0.202187	#N/A	snRNA
ENSMUSG00000086704	Gm14582	2.48244	2.0811	2.32833	0.893816	0.37142	#N/A	antisense
ENSMUSG00000010529	Gm266	7.71842	2.07928	1.34063	1.55098	0.120907	0.567155	protein_coding
ENSMUSG00000074028	Slc22a13	2.47886	2.07874	2.25895	0.920222	0.357457	#N/A	protein_coding
ENSMUSG00000107436	Gm44416	17.2603	2.07859	1.01975	2.03834	0.0415162	0.348945	TEC
ENSMUSG00000104165	Gm38249	2.49261	2.0781	2.31191	0.898867	0.368724	#N/A	TEC
ENSMUSG00000031853	Map3k21	2.6245	2.0767	2.5782	0.805486	0.420539	#N/A	protein_coding
ENSMUSG00000017978	Cadps2	14.1233	2.074	0.89812	2.30927	0.0209288	0.244597	protein_coding
ENSMUSG00000097263	Gm26804	10.9427	2.0711	1.05814	1.9573	0.0503117	0.383878	lincRNA
ENSMUSG00000036198	Arhgap36	9.28361	2.06862	1.25139	1.65306	0.098318	0.522435	protein_coding
ENSMUSG00000109610	Gm7432	2.42998	2.06796	2.11545	0.97755	0.328297	#N/A	processed_pseudogene
ENSMUSG00000051499	Zfp786	14.0396	2.0677	0.942656	2.19349	0.0282723	0.289247	protein_coding
ENSMUSG00000081911	Mrps36-ps2	5.22807	2.06749	1.7833	1.15936	0.246309	0.735528	processed_pseudogene
ENSMUSG00000034145	Tmem63c	2.63019	2.06667	2.58653	0.799013	0.424283	#N/A	protein_coding
ENSMUSG00000031142	Cacna1f	2.60447	2.06535	2.49996	0.82615	0.408719	#N/A	protein_coding
ENSMUSG00000026276	37500	36.5548	2.06476	0.689691	2.99374	0.00275577	0.0701887	protein_coding
ENSMUSG00000089936	Gm16199	6.53633	2.06309	1.28246	1.6087	0.107682	0.543185	processed_pseudogene
ENSMUSG00000082070	Gm1866	4.3684	2.06239	2.14312	0.96233	0.335884	#N/A	processed_pseudogene
ENSMUSG00000105304	Gm43696	1.73641	2.05981	2.89236	0.712155	0.476369	#N/A	sense_intronic
ENSMUSG00000091491	Vmn2r97	3.46924	2.05855	2.016	1.0211	0.307205	#N/A	protein_coding
ENSMUSG00000106968	C78283	3.26428	2.05753	2.36923	0.868437	0.385155	#N/A	lincRNA
ENSMUSG00000081382	Rpl18-ps1	1.64347	2.05425	2.44998	0.838479	0.401762	#N/A	processed_pseudogene
ENSMUSG00000020660	Pomc	2.45106	2.05167	2.5511	0.804231	0.421264	#N/A	protein_coding
ENSMUSG00000116950	AC154378.3	3.14113	2.04923	2.12942	0.962345	0.335876	#N/A	processed_pseudogene
ENSMUSG00000117182	CT025731.2	2.43581	2.03655	2.93095	0.694841	0.487155	#N/A	processed_pseudogene
ENSMUSG00000051295	9630028B13Rik	3.4193	2.03522	2.28946	0.888953	0.374028	#N/A	antisense
ENSMUSG00000111326	Gm3953	1.60852	2.03391	3.01754	0.674029	0.500293	#N/A	processed_pseudogene
ENSMUSG00000052180	Serpinb6c	11.1232	2.03354	1.29408	1.57142	0.116085	0.560323	protein_coding
ENSMUSG00000083049	Gm14822	3.21524	2.03222	2.35359	0.863453	0.387888	#N/A	processed_pseudogene
ENSMUSG00000049252	Lrp1b	4.04254	2.03206	1.92826	1.05383	0.291961	#N/A	protein_coding
ENSMUSG00000023992	Trem2	20.821	2.03204	0.747152	2.71972	0.00653372	0.121551	protein_coding
ENSMUSG00000086109	Gm13391	4.01861	2.03175	2.19508	0.925594	0.354657	#N/A	lincRNA
ENSMUSG00000097020	Gm26613	8.84034	2.03075	1.31366	1.54588	0.122134	0.568261	lincRNA
ENSMUSG00000077737	Snord72	18.3489	2.03067	0.846877	2.39784	0.0164922	0.214537	snoRNA
ENSMUSG00000068324	Gm10029	1.60314	2.02849	2.9591	0.685508	0.493023	#N/A	processed_pseudogene
ENSMUSG00000008028	1700008O03Rik	4.8831	2.02298	2.20194	0.918728	0.358238	0.819324	protein_coding
ENSMUSG00000055717	Slain1	2.39574	2.02134	2.64403	0.764494	0.444573	#N/A	protein_coding
ENSMUSG00000086502	B130055M24Rik	10.0308	2.0137	1.31963	1.52597	0.127018	0.579787	processed_transcript
ENSMUSG00000085735	Mettl5os	14.8935	2.0104	1.00811	1.99422	0.0461281	0.367967	antisense
ENSMUSG00000069188	Gm13192	8.12597	2.00983	1.29048	1.55743	0.119368	0.566232	processed_pseudogene
ENSMUSG00000087107	AI662270	13.8767	2.00719	1.07636	1.8648	0.0622099	0.423382	processed_transcript
ENSMUSG00000106803	Gm8930	2.40558	1.99599	2.25841	0.883801	0.376804	#N/A	processed_pseudogene
ENSMUSG00000113883	Gm36500	2.52166	1.99506	2.53744	0.786249	0.431722	#N/A	lincRNA
ENSMUSG00000048483	Zdhhc22	4.17375	1.99324	1.87181	1.06487	0.286933	#N/A	protein_coding
ENSMUSG00000105597	4633401B06Rik	8.91591	1.99245	1.23711	1.61057	0.107273	0.541586	TEC
ENSMUSG00000114931	Gm32256	3.03619	1.992	2.09722	0.949826	0.342201	#N/A	processed_pseudogene
ENSMUSG00000021714	Cenpk	21.849	1.98955	0.920654	2.16102	0.0306936	0.302267	protein_coding
ENSMUSG00000083093	Gm15385	3.24235	1.98554	2.14391	0.92613	0.354378	#N/A	unprocessed_pseudogene
ENSMUSG00000099137	Gm10603	38.9627	1.98404	0.577889	3.43325	0.000596397	0.0271997	antisense
ENSMUSG00000116066	Gm49477	3.88213	1.9837	1.82843	1.08492	0.277958	#N/A	lincRNA
ENSMUSG00000035129	Gm6781	2.445	1.9805	2.07963	0.952334	0.340927	#N/A	processed_pseudogene
ENSMUSG00000085063	Gm16024	7.23411	1.9804	1.37867	1.43645	0.150873	0.620878	antisense
ENSMUSG00000051279	Gdf6	38.1433	1.97943	0.708624	2.79334	0.00521663	0.106869	protein_coding
ENSMUSG00000085563	2210411M09Rik	3.12406	1.97822	2.12544	0.930734	0.351991	#N/A	antisense
ENSMUSG00000067224	Gm3695	5.58086	1.97804	1.62273	1.21896	0.22286	0.714625	processed_pseudogene
ENSMUSG00000085177	Gm11209	2.49266	1.97775	2.30143	0.859355	0.390145	#N/A	antisense
ENSMUSG00000047501	Cldn4	20.1847	1.97567	0.931772	2.12034	0.0339774	0.318433	protein_coding
ENSMUSG00000106120	Gm42697	7.62317	1.97461	1.33046	1.48416	0.137766	0.599792	antisense
ENSMUSG00000036098	Myrf	6.29374	1.97241	1.43309	1.37633	0.168719	0.645856	protein_coding
ENSMUSG00000109305	1810010D01Rik	7.29014	1.97198	1.63006	1.20976	0.226371	0.718479	protein_coding
ENSMUSG00000101344	Gm29183	8.30336	1.96893	1.32613	1.48472	0.137618	0.599792	lincRNA
ENSMUSG00000111474	Gm32926	12.3474	1.9684	0.969322	2.0307	0.0422858	0.351543	antisense
ENSMUSG00000109118	Gm32031	10.7675	1.96707	1.43654	1.36931	0.170903	0.64852	bidirectional_promoter_lncRNA
ENSMUSG00000028874	Fgr	11.3877	1.96426	1.18226	1.66145	0.0966224	0.517566	protein_coding
ENSMUSG00000028391	Wdr31	10.84	1.9625	1.08558	1.80779	0.0706392	0.446777	protein_coding
ENSMUSG00000103146	Gm37745	3.89276	1.96164	2.31579	0.84707	0.396956	#N/A	TEC
ENSMUSG00000021010	Npas3	6.05636	1.96059	1.42723	1.3737	0.169534	0.646402	protein_coding
ENSMUSG00000097501	Gm26536	10.3404	1.96041	1.20925	1.62117	0.10498	0.535188	lincRNA
ENSMUSG00000084947	Gm15594	4.64318	1.9604	1.9256	1.01807	0.308643	#N/A	antisense
ENSMUSG00000087384	Gm15558	3.11002	1.95884	2.41182	0.812184	0.416686	#N/A	antisense
ENSMUSG00000020600	Slc7a15	9.46867	1.95837	1.12448	1.74158	0.0815821	0.480846	protein_coding
ENSMUSG00000066180	Gm10155	7.61044	1.95619	1.21824	1.60575	0.108328	0.544897	processed_pseudogene
ENSMUSG00000049100	Pcdh10	2.97938	1.95381	2.17125	0.899854	0.368198	#N/A	protein_coding
ENSMUSG00000105659	4930509H03Rik	2.96562	1.95301	2.10567	0.927502	0.353666	#N/A	sense_intronic
ENSMUSG00000073111	Olfr446	2.4481	1.95149	2.62977	0.742076	0.458042	#N/A	protein_coding
ENSMUSG00000085012	Gm15492	2.4481	1.95149	2.62977	0.742076	0.458042	#N/A	antisense
ENSMUSG00000098807	Mir300	1.63326	1.9512	3.34566	0.583204	0.559756	#N/A	miRNA
ENSMUSG00000110499	Gm45873	2.44272	1.94904	2.55099	0.764034	0.444847	#N/A	TEC
ENSMUSG00000090223	Pcp4	2.44989	1.9488	2.9174	0.667994	0.504137	#N/A	protein_coding
ENSMUSG00000104445	Rhbg	12.5079	1.94808	1.11329	1.74984	0.0801455	0.475698	protein_coding
ENSMUSG00000037716	Ccdc33	3.25756	1.94722	2.32213	0.838549	0.401723	#N/A	protein_coding
ENSMUSG00000027249	F2	13.7925	1.94717	1.17196	1.66147	0.0966191	0.517566	protein_coding
ENSMUSG00000030474	Siglece	10.3639	1.94699	1.13305	1.71836	0.0857314	0.492061	protein_coding
ENSMUSG00000082682	Gm15349	3.26652	1.94698	2.67261	0.728494	0.466311	#N/A	processed_pseudogene
ENSMUSG00000076757	Tcrg-C4	2.95697	1.9446	2.75617	0.705542	0.480473	#N/A	TR_C_gene
ENSMUSG00000039853	Trim14	8.74242	1.9434	1.3395	1.45085	0.146822	0.614261	protein_coding
ENSMUSG00000061414	Cracr2a	40.3225	1.94281	0.691191	2.81082	0.00494158	0.10399	protein_coding
ENSMUSG00000043832	Clec4a3	9.09596	1.94116	1.241	1.5642	0.117771	0.563549	protein_coding
ENSMUSG00000082475	Gm7206	10.6861	1.94102	1.18294	1.64084	0.100831	0.528419	processed_pseudogene
ENSMUSG00000104916	Gm42830	3.84282	1.94091	1.93043	1.00542	0.314692	#N/A	TEC
ENSMUSG00000041556	Fbxo2	8.57747	1.94056	1.37828	1.40795	0.159145	0.633991	protein_coding
ENSMUSG00000044544	4921513I03Rik	3.0517	1.93816	2.37369	0.816517	0.414204	#N/A	lincRNA
ENSMUSG00000079652	Fam71f2	11.2422	1.93796	1.21662	1.5929	0.111182	0.550848	protein_coding
ENSMUSG00000036834	Plch1	1.61891	1.93586	3.35506	0.576997	0.563942	#N/A	protein_coding
ENSMUSG00000097832	Gm26912	1.61891	1.93586	3.35506	0.576997	0.563942	#N/A	lincRNA
ENSMUSG00000068522	Aard	10.4937	1.93364	1.41153	1.36989	0.170721	0.64852	protein_coding
ENSMUSG00000074678	Defb25	2.28452	1.93362	2.3828	0.811488	0.417085	#N/A	protein_coding
ENSMUSG00000107374	Gm43172	12.3749	1.93221	1.07249	1.8016	0.0716076	0.449565	TEC
ENSMUSG00000094344	Gm11942	39.6693	1.93103	0.540223	3.5745	0.0003509	0.0190089	processed_pseudogene
ENSMUSG00000110120	Gm45251	2.42389	1.93055	2.3169	0.833249	0.404704	#N/A	TEC
ENSMUSG00000027579	Srms	11.9213	1.92963	1.18934	1.62244	0.104709	0.534575	protein_coding
ENSMUSG00000044056	Efcab9	2.2911	1.92889	2.61334	0.738094	0.460457	#N/A	protein_coding
ENSMUSG00000049571	Cfap46	5.41189	1.92518	1.57211	1.22458	0.220733	0.711358	protein_coding
ENSMUSG00000104641	Gm43290	6.52637	1.92272	1.95665	0.98266	0.325775	0.799373	TEC
ENSMUSG00000083195	Gm13567	6.7795	1.91865	1.39548	1.3749	0.169161	0.646074	processed_pseudogene
ENSMUSG00000053475	Tnfaip6	48.8719	1.91705	0.627959	3.05283	0.00226695	0.0626448	protein_coding
ENSMUSG00000098274	Rpl24	16.1574	1.91669	1.05486	1.81701	0.0692148	0.4433	protein_coding
ENSMUSG00000022860	Chodl	651.539	1.91618	0.642811	2.98094	0.00287362	0.0721088	protein_coding
ENSMUSG00000107529	Gm44291	11.196	1.91247	1.15708	1.65285	0.0983622	0.522435	TEC
ENSMUSG00000116772	AC118542.3	6.78656	1.90951	1.32618	1.43986	0.149908	0.618926	lincRNA
ENSMUSG00000031766	Slc12a3	2.25193	1.90864	2.6936	0.708583	0.478583	#N/A	protein_coding
ENSMUSG00000072694	1500011B03Rik	33.1087	1.90687	0.630294	3.02537	0.00248332	0.0654629	protein_coding
ENSMUSG00000116762	AC161376.1	2.24296	1.90205	2.6138	0.727695	0.4668	#N/A	lincRNA
ENSMUSG00000109674	Gm45470	2.25492	1.90167	2.62179	0.725335	0.468246	#N/A	antisense
ENSMUSG00000033450	Tagap	19.9427	1.90118	0.909765	2.08975	0.0366404	0.328799	protein_coding
ENSMUSG00000024131	Slc3a1	2.39788	1.89988	2.61173	0.727441	0.466956	#N/A	protein_coding
ENSMUSG00000097786	4933429H19Rik	4.2964	1.89864	2.17217	0.874076	0.382077	#N/A	antisense
ENSMUSG00000048747	E130114P18Rik	18.2182	1.89786	0.852502	2.22623	0.0259991	0.274247	protein_coding
ENSMUSG00000096932	5033403F01Rik	2.86427	1.89759	2.45559	0.772763	0.439663	#N/A	antisense
ENSMUSG00000078906	Gm14444	2.88461	1.8968	2.46233	0.770326	0.441107	#N/A	protein_coding
ENSMUSG00000092353	Gm20539	2.88461	1.8968	2.46233	0.770326	0.441107	#N/A	processed_transcript
ENSMUSG00000022753	Tmem30c	4.30836	1.89661	1.89425	1.00124	0.316709	#N/A	protein_coding
ENSMUSG00000034456	Uroc1	3.74146	1.89567	1.94075	0.976774	0.328681	#N/A	protein_coding
ENSMUSG00000026009	Icos	6.2815	1.89487	1.52814	1.23998	0.214982	0.706228	protein_coding
ENSMUSG00000115852	AC169509.1	8.75393	1.89359	1.47561	1.28326	0.199401	0.688382	transcribed_processed_pseudogene
ENSMUSG00000027239	Mdk	55.3922	1.89067	0.661106	2.85987	0.00423817	0.0936186	protein_coding
ENSMUSG00000082028	Gm1826	3.68062	1.88816	2.0184	0.935473	0.349545	#N/A	processed_pseudogene
ENSMUSG00000089628	Gm9727	7.58791	1.88715	1.36125	1.38634	0.165644	0.642017	processed_pseudogene
ENSMUSG00000056004	9330182L06Rik	4.29074	1.88513	2.16809	0.869488	0.38458	#N/A	protein_coding
ENSMUSG00000040891	Foxa3	8.92745	1.88475	1.31122	1.43741	0.150603	0.620494	protein_coding
ENSMUSG00000029236	Nmu	9.3478	1.88394	1.32794	1.4187	0.155987	0.629837	protein_coding
ENSMUSG00000049751	Rpl36al	4.40282	1.88237	1.62343	1.1595	0.246252	#N/A	protein_coding
ENSMUSG00000039084	Chad	167.613	1.88132	0.374902	5.01815	5.21709e-07	0.00011716	protein_coding
ENSMUSG00000020940	1700023F06Rik	10.004	1.88098	1.22048	1.54118	0.123272	0.570754	protein_coding
ENSMUSG00000100775	Gm29107	4.63195	1.88042	1.70962	1.09991	0.271373	#N/A	lincRNA
ENSMUSG00000097330	Gm26672	5.93958	1.87889	1.68713	1.11366	0.265426	0.751504	processed_transcript
ENSMUSG00000031849	Comp	239.014	1.87644	0.345571	5.42996	5.63655e-08	1.83669e-05	protein_coding
ENSMUSG00000115494	Gm49293	6.09191	1.87617	1.42112	1.32021	0.186766	0.67054	lincRNA
ENSMUSG00000107061	Gm19590	3.1284	1.876	2.11988	0.884958	0.37618	#N/A	lincRNA
ENSMUSG00000037625	Cldn11	3.71286	1.87561	2.00309	0.936355	0.349091	#N/A	protein_coding
ENSMUSG00000111345	Gm48562	5.49369	1.87469	1.69727	1.10453	0.269362	0.754709	TEC
ENSMUSG00000029695	Aass	3.68076	1.87303	2.22866	0.840426	0.40067	#N/A	protein_coding
ENSMUSG00000035385	Ccl2	68.6229	1.87072	0.601385	3.11069	0.00186652	0.0550619	protein_coding
ENSMUSG00000056174	Col8a2	99.8825	1.87018	0.475001	3.93721	8.24328e-05	0.00683383	protein_coding
ENSMUSG00000064602	Snora41	3.53056	1.86627	2.26094	0.82544	0.409122	#N/A	snoRNA
ENSMUSG00000092124	B930094E09Rik	5.45751	1.86329	1.69897	1.09672	0.272765	0.75659	protein_coding
ENSMUSG00000117270	AC144797.1	8.44901	1.86113	1.49562	1.24439	0.213358	0.704869	lincRNA
ENSMUSG00000044678	Ly6k	5.84329	1.85725	1.72687	1.0755	0.282151	0.764633	protein_coding
ENSMUSG00000110997	2610028D06Rik	2.88801	1.85598	2.28075	0.813758	0.415783	#N/A	TEC
ENSMUSG00000029092	D5Ertd615e	6.58658	1.85354	1.6328	1.13519	0.256298	0.743114	lincRNA
ENSMUSG00000030427	Lilra6	9.52813	1.85343	1.16288	1.59383	0.110975	0.550254	protein_coding
ENSMUSG00000113136	Gm19951	2.10919	1.85046	2.69339	0.687037	0.492059	#N/A	lincRNA
ENSMUSG00000103932	Gm36963	14.4785	1.84977	1.00399	1.84242	0.0654141	0.433674	TEC
ENSMUSG00000114664	Gm48639	3.63951	1.84376	2.24192	0.822399	0.41085	#N/A	TEC
ENSMUSG00000005553	Atp4a	3.87778	1.84277	2.24997	0.819022	0.412774	#N/A	protein_coding
ENSMUSG00000112822	A130012E19Rik	5.12613	1.84084	1.7357	1.06058	0.288881	0.76941	TEC
ENSMUSG00000061167	Rpl15-ps3	10.3864	1.83888	1.05004	1.75125	0.0799037	0.475217	processed_pseudogene
ENSMUSG00000071723	Gspt2	17.449	1.83597	0.7858	2.33644	0.0194685	0.236407	protein_coding
ENSMUSG00000109199	Gm44996	5.75154	1.83597	1.78981	1.02579	0.304992	0.780995	TEC
ENSMUSG00000024747	Aldh1a7	4.93292	1.83594	1.80248	1.01856	0.308411	0.784896	protein_coding
ENSMUSG00000096140	Ankrd66	3.08356	1.83397	2.38268	0.76971	0.441472	#N/A	protein_coding
ENSMUSG00000054196	Cthrc1	14.0317	1.8338	1.30871	1.40123	0.161146	0.63586	protein_coding
ENSMUSG00000108434	Gm45768	6.43905	1.83316	1.44481	1.26879	0.204515	0.69574	lincRNA
ENSMUSG00000084184	Gm13474	4.14034	1.83112	2.26669	0.80784	0.419183	#N/A	unprocessed_pseudogene
ENSMUSG00000087479	Gm16835	3.82125	1.83058	1.97215	0.928215	0.353296	#N/A	processed_transcript
ENSMUSG00000114827	Gm46432	4.13465	1.82846	2.19394	0.833414	0.404611	#N/A	processed_pseudogene
ENSMUSG00000097007	4930432B10Rik	4.9434	1.8275	1.82802	0.999719	0.317447	0.792545	bidirectional_promoter_lncRNA
ENSMUSG00000047021	Cfap65	2.29652	1.82741	2.36028	0.774234	0.438792	#N/A	protein_coding
ENSMUSG00000109947	Gm45669	4.21504	1.82718	1.72204	1.06105	0.288665	#N/A	antisense
ENSMUSG00000002190	Clgn	4.13106	1.82678	2.16515	0.843722	0.398825	#N/A	protein_coding
ENSMUSG00000112876	Gm32443	2.28635	1.82549	2.68289	0.68042	0.496238	#N/A	lincRNA
ENSMUSG00000091661	Gm17021	4.35099	1.82547	1.9152	0.953149	0.340515	#N/A	sense_overlapping
ENSMUSG00000104704	Gm43133	2.89468	1.82339	2.15361	0.846668	0.39718	#N/A	TEC
ENSMUSG00000039577	Nphp4	19.123	1.82319	1.01178	1.80197	0.0715504	0.449565	protein_coding
ENSMUSG00000114752	Gm35110	6.48246	1.82309	1.37913	1.32191	0.186197	0.66996	bidirectional_promoter_lncRNA
ENSMUSG00000102919	Gm37726	2.28814	1.82293	2.97994	0.611735	0.540713	#N/A	TEC
ENSMUSG00000112824	Gm47917	12.977	1.81968	1.01876	1.78616	0.0740733	0.456561	antisense
ENSMUSG00000096950	Gm9530	4.29215	1.8183	1.93035	0.941953	0.346217	#N/A	lincRNA
ENSMUSG00000090105	Gm15890	4.95025	1.81695	1.86587	0.973782	0.330165	0.803539	antisense
ENSMUSG00000104415	Gm37069	6.08877	1.81683	1.74958	1.03844	0.299065	0.777558	TEC
ENSMUSG00000093818	Ighd3-1	3.04739	1.81326	2.38168	0.761337	0.446456	#N/A	IG_D_gene
ENSMUSG00000030887	Pdzd9	2.27021	1.81304	2.68802	0.674491	0.499999	#N/A	protein_coding
ENSMUSG00000032564	Cpne4	6.8641	1.8119	1.60537	1.12865	0.259045	0.745307	protein_coding
ENSMUSG00000090122	Kcne1l	2.26842	1.80753	2.98746	0.605039	0.545153	#N/A	protein_coding
ENSMUSG00000091238	Gm17103	2.7399	1.80708	2.4502	0.737524	0.460804	#N/A	antisense
ENSMUSG00000113722	Snhg10	19.1092	1.80678	0.859655	2.10175	0.035575	0.323162	lincRNA
ENSMUSG00000031551	Ido1	7.89344	1.80311	1.33244	1.35325	0.175976	0.655015	protein_coding
ENSMUSG00000078091	Gm10912	3.00283	1.79877	2.10525	0.854418	0.392873	#N/A	protein_coding
ENSMUSG00000108080	Gm10209	9.26422	1.79669	1.35932	1.32176	0.186249	0.66996	TEC
ENSMUSG00000047168	Gm6684	3.39303	1.79539	2.0294	0.884692	0.376323	#N/A	processed_pseudogene
ENSMUSG00000021095	Gsc	47.5893	1.79377	0.644866	2.78161	0.00540896	0.109046	protein_coding
ENSMUSG00000064917	Gm22574	8.02505	1.79176	1.35738	1.32001	0.18683	0.67054	TEC
ENSMUSG00000042425	Frmpd3	3.74531	1.79126	2.21482	0.808764	0.418651	#N/A	protein_coding
ENSMUSG00000094845	Tmem95	4.92512	1.78681	1.84016	0.971007	0.331545	0.803747	protein_coding
ENSMUSG00000091625	Lsm5	46.6687	1.78678	1.87486	0.95302	0.34058	0.808948	protein_coding
ENSMUSG00000074412	Gm10689	2.18475	1.7863	2.26939	0.787126	0.431208	#N/A	processed_pseudogene
ENSMUSG00000109770	Gm30085	9.35181	1.78481	1.31879	1.35337	0.175938	0.655015	lincRNA
ENSMUSG00000028801	Stpg1	6.29262	1.78111	1.24833	1.4268	0.153637	0.626448	protein_coding
ENSMUSG00000040594	Ranbp17	8.04716	1.77735	1.61482	1.10065	0.271049	0.754983	protein_coding
ENSMUSG00000049691	Nkx3-2	5.96141	1.77673	1.75043	1.01502	0.310095	0.786251	protein_coding
ENSMUSG00000101939	Gm28438	449.968	1.77594	0.339454	5.23175	1.6791e-07	4.7284e-05	unprocessed_pseudogene
ENSMUSG00000002664	Pspn	2.919	1.77553	2.17317	0.817024	0.413915	#N/A	protein_coding
ENSMUSG00000027513	Pck1	17.9577	1.77466	1.03873	1.7085	0.0875443	0.498115	protein_coding
ENSMUSG00000104682	Gm42636	15.0483	1.77386	1.11573	1.58987	0.111865	0.552352	TEC
ENSMUSG00000004814	Ccl24	48.8693	1.76971	0.618287	2.86229	0.00420598	0.0933645	protein_coding
ENSMUSG00000089267	Gm22890	2.23793	1.76966	2.71076	0.65283	0.513866	#N/A	snoRNA
ENSMUSG00000067058	Rps15a-ps5	4.76416	1.76965	1.57437	1.12404	0.260997	0.746873	processed_pseudogene
ENSMUSG00000048905	4930539E08Rik	4.15062	1.76587	1.81236	0.97435	0.329883	#N/A	protein_coding
ENSMUSG00000085135	Gm13713	3.47656	1.76376	2.01061	0.877224	0.380365	#N/A	antisense
ENSMUSG00000037942	Crp	6.95312	1.76372	1.62286	1.0868	0.277127	0.76214	protein_coding
ENSMUSG00000039716	Dock3	3.47118	1.76107	1.98182	0.888608	0.374214	#N/A	protein_coding
ENSMUSG00000045362	Tnfrsf26	6.79544	1.7607	1.40219	1.25568	0.209233	0.701841	protein_coding
ENSMUSG00000047462	Gpr141b	6.89506	1.76002	1.46425	1.202	0.229364	0.720756	lincRNA
ENSMUSG00000022658	Tagln3	20.6152	1.75848	0.971473	1.81012	0.0702772	0.446238	protein_coding
ENSMUSG00000084790	Gm15879	19.4786	1.75825	0.794849	2.21206	0.0269627	0.28039	antisense
ENSMUSG00000109679	Gm45342	2.9532	1.75798	2.4004	0.732371	0.463942	#N/A	TEC
ENSMUSG00000074619	1700034I23Rik	2.93765	1.75516	2.41921	0.725507	0.468141	#N/A	protein_coding
ENSMUSG00000108940	Gm45719	2.95979	1.7549	2.44888	0.716613	0.473613	#N/A	TEC
ENSMUSG00000115007	5830448L01Rik	14.9617	1.75347	1.06454	1.64717	0.0995237	0.525259	bidirectional_promoter_lncRNA
ENSMUSG00000041205	Map6d1	5.53835	1.75157	1.99558	0.877722	0.380095	0.8309	protein_coding
ENSMUSG00000035211	Xrra1	3.6613	1.75001	2.01247	0.869587	0.384526	#N/A	protein_coding
ENSMUSG00000056133	Unc93a2	2.92689	1.74902	2.39789	0.729397	0.465759	#N/A	protein_coding
ENSMUSG00000076271	Mir697	4.81121	1.74524	2.06078	0.846881	0.397062	0.839703	miRNA
ENSMUSG00000080904	Gm11966	14.6128	1.74464	0.94141	1.85322	0.0638515	0.430256	processed_pseudogene
ENSMUSG00000035983	Gm7008	8.29901	1.74308	1.29189	1.34925	0.177258	0.656245	antisense
ENSMUSG00000115425	Gm49305	4.37957	1.74228	1.84076	0.946497	0.343895	#N/A	lincRNA
ENSMUSG00000114138	Gm36423	3.44338	1.74134	2.28073	0.763502	0.445164	#N/A	antisense
ENSMUSG00000105651	1700017M07Rik	4.38974	1.74093	1.84873	0.941691	0.346351	#N/A	lincRNA
ENSMUSG00000085830	Grin1os	2.20175	1.7409	2.68048	0.649473	0.516033	#N/A	antisense
ENSMUSG00000106107	Gm43190	3.95228	1.73906	2.00086	0.869154	0.384763	#N/A	sense_intronic
ENSMUSG00000042641	Rgsl1	2.91792	1.73849	2.76112	0.62963	0.528937	#N/A	protein_coding
ENSMUSG00000107086	Gm43808	6.07607	1.73796	1.71099	1.01576	0.309743	0.786031	TEC
ENSMUSG00000090698	Apold1	53.0594	1.73712	0.538349	3.22676	0.00125202	0.0428806	protein_coding
ENSMUSG00000106133	Gm3724	7.97513	1.73542	1.48444	1.16908	0.242372	0.732366	processed_pseudogene
ENSMUSG00000113650	Gm47826	5.89493	1.73124	1.81628	0.953176	0.340501	0.808948	TEC
ENSMUSG00000107278	Gm42600	5.25108	1.72959	1.7861	0.968361	0.332864	0.803991	TEC
ENSMUSG00000085143	Gm11520	5.87579	1.72928	1.97995	0.873397	0.382446	0.832232	antisense
ENSMUSG00000079076	Gm3086	3.46562	1.72844	1.83996	0.93939	0.347531	#N/A	transcribed_processed_pseudogene
ENSMUSG00000087057	Gm11730	7.34988	1.72677	1.24428	1.38776	0.16521	0.64181	antisense
ENSMUSG00000113252	Gm33489	11.0719	1.72595	1.02962	1.6763	0.093679	0.511882	lincRNA
ENSMUSG00000063522	2010109I03Rik	6.95114	1.72587	1.37646	1.25384	0.209899	0.702391	protein_coding
ENSMUSG00000029123	Stk32b	9.96979	1.72581	1.24473	1.38649	0.165598	0.642017	protein_coding
ENSMUSG00000036117	Il5	7.50296	1.72446	1.55895	1.10617	0.268655	0.754709	protein_coding
ENSMUSG00000109165	Gm45148	4.09396	1.72419	1.87684	0.918667	0.35827	#N/A	sense_intronic
ENSMUSG00000075330	A930003A15Rik	4.80206	1.72282	1.62431	1.06065	0.288849	0.76941	lincRNA
ENSMUSG00000023964	Calcr	10.1566	1.72192	1.12771	1.52691	0.126782	0.579193	protein_coding
ENSMUSG00000024399	Ltb	6.94729	1.71803	1.65001	1.04122	0.297771	0.77646	protein_coding
ENSMUSG00000002076	Hsf2bp	39.9324	1.71471	0.668612	2.56458	0.0103302	0.164476	protein_coding
ENSMUSG00000026822	Lcn2	22.253	1.71451	0.838996	2.04352	0.0410009	0.347103	protein_coding
ENSMUSG00000074971	Fibin	483.25	1.71418	0.372231	4.60514	4.12191e-06	0.000658799	protein_coding
ENSMUSG00000090733	Rps27	3554.55	1.71409	0.649666	2.63841	0.00832951	0.1443	protein_coding
ENSMUSG00000097474	Gm26584	2.04355	1.71382	3.09701	0.553381	0.580003	#N/A	lincRNA
ENSMUSG00000031595	Pdgfrl	134.121	1.71292	0.511958	3.34582	0.00082041	0.0324886	protein_coding
ENSMUSG00000031963	Bmper	89.361	1.71234	0.53292	3.21312	0.00131302	0.0441179	protein_coding
ENSMUSG00000104097	Gm37313	6.47337	1.71209	1.71056	1.0009	0.316877	0.792237	unprocessed_pseudogene
ENSMUSG00000102892	Gm37854	3.58536	1.70907	2.24695	0.760615	0.446887	#N/A	antisense
ENSMUSG00000060377	Rpl36a-ps1	5.49369	1.70888	1.36294	1.25382	0.209909	0.702391	protein_coding
ENSMUSG00000104501	Gm37736	8.79367	1.70685	1.60691	1.06219	0.288148	0.769245	TEC
ENSMUSG00000032181	Scg3	129.99	1.70657	0.523966	3.25703	0.00112584	0.0402945	protein_coding
ENSMUSG00000038756	Ttll6	3.36543	1.7064	2.03827	0.837177	0.402493	#N/A	protein_coding
ENSMUSG00000071893	Vmn1r4	1.94924	1.70304	2.78194	0.612176	0.540421	#N/A	protein_coding
ENSMUSG00000023039	Krt7	122.422	1.70163	1.46471	1.16175	#N/A	#N/A	protein_coding
ENSMUSG00000049128	Ivl	7.87417	1.70091	1.49218	1.13988	0.254336	0.742501	protein_coding
ENSMUSG00000035984	Nme5	17.4597	1.7009	0.87805	1.93713	0.052729	0.391515	protein_coding
ENSMUSG00000021388	Aspn	2857.72	1.69984	0.680686	2.49725	0.0125161	0.18597	protein_coding
ENSMUSG00000105144	Rpl21-ps11	29.29	1.69825	0.760538	2.23295	0.025552	0.272047	processed_pseudogene
ENSMUSG00000092049	Vmn2r4	1.9283	1.6961	2.82441	0.600515	0.548163	#N/A	protein_coding
ENSMUSG00000088901	Mir1943	2.84287	1.69497	2.14917	0.788663	0.430309	#N/A	miRNA
ENSMUSG00000067577	A430093F15Rik	4.07863	1.69208	1.93804	0.873087	0.382616	#N/A	processed_transcript
ENSMUSG00000090185	Gm15523	21.784	1.68987	0.971513	1.73942	0.0819608	0.481066	antisense
ENSMUSG00000041559	Fmod	715.57	1.68964	0.652135	2.59094	0.00957141	0.157374	protein_coding
ENSMUSG00000078875	Gm14419	1.97912	1.68961	2.50876	0.673485	0.500639	#N/A	protein_coding
ENSMUSG00000019932	Kera	223.682	1.68852	1.13873	1.48281	0.138126	0.600315	protein_coding
ENSMUSG00000085604	Dhx58os	17.1694	1.68844	1.02829	1.64198	0.100594	0.528155	antisense
ENSMUSG00000097858	9530052C20Rik	2.1246	1.6875	2.74291	0.61522	0.538409	#N/A	lincRNA
ENSMUSG00000065738	Gm24494	3.55218	1.68681	2.27925	0.740075	0.459255	#N/A	snoRNA
ENSMUSG00000040009	Gnaz	17.2352	1.68579	0.865995	1.94665	0.0515762	0.387417	protein_coding
ENSMUSG00000104427	Gm38368	2.1264	1.68509	3.04974	0.552535	0.580582	#N/A	TEC
ENSMUSG00000029322	Plac8	24.1448	1.68498	0.919213	1.83307	0.0667923	0.437616	protein_coding
ENSMUSG00000101612	Gm7933	4.75494	1.68452	1.56923	1.07347	0.283059	0.765689	processed_pseudogene
ENSMUSG00000103900	Gm37500	4.6686	1.6845	1.81576	0.927714	0.353556	#N/A	TEC
ENSMUSG00000063887	Nlgn1	3.27044	1.68406	1.83805	0.916223	0.35955	#N/A	protein_coding
ENSMUSG00000028036	Ptgfr	778.09	1.68349	0.666124	2.52729	0.0114947	0.175648	protein_coding
ENSMUSG00000104507	A430027H14Rik	2.83032	1.68192	2.47124	0.680597	0.496126	#N/A	antisense
ENSMUSG00000113866	Gm47450	2.1294	1.68166	2.67914	0.627687	0.530209	#N/A	lincRNA
ENSMUSG00000089703	Gm15833	36.8807	1.68085	0.537995	3.12428	0.00178242	0.0543693	processed_pseudogene
ENSMUSG00000091366	Gm17040	3.18044	1.68034	2.68636	0.625506	0.531639	#N/A	transcribed_processed_pseudogene
ENSMUSG00000102158	Gm34342	9.85894	1.6794	1.39456	1.20425	0.228491	0.720756	lincRNA
ENSMUSG00000040828	Catsperd	5.65136	1.6794	1.73277	0.969198	0.332446	0.803752	protein_coding
ENSMUSG00000050765	Gm5084	14.6096	1.679	0.897767	1.8702	0.0614564	0.421616	lincRNA
ENSMUSG00000097712	Gm10532	3.17865	1.67829	2.42833	0.69113	0.489484	#N/A	lincRNA
ENSMUSG00000035226	Rims4	15.3638	1.67703	0.922141	1.81862	0.068969	0.44251	protein_coding
ENSMUSG00000073380	Arrdc5	11.0748	1.67613	1.25757	1.33283	0.182588	0.665611	protein_coding
ENSMUSG00000090919	Pabpc4l	9.42461	1.67566	1.2637	1.326	0.184839	0.668412	protein_coding
ENSMUSG00000083992	Gm11478	13.5698	1.67506	1.07641	1.55615	0.119672	0.566516	processed_pseudogene
ENSMUSG00000059647	Cbx3-ps7	2.62611	1.67502	1.99972	0.83763	0.402238	#N/A	processed_pseudogene
ENSMUSG00000036526	Card11	4.45683	1.67355	2.11478	0.791361	0.428733	#N/A	protein_coding
ENSMUSG00000112249	Gm30262	2.55273	1.67227	2.26683	0.737711	0.46069	#N/A	lincRNA
ENSMUSG00000021176	Efcab11	14.7722	1.67188	0.993988	1.68199	0.0925702	0.510235	protein_coding
ENSMUSG00000052613	Pcdh15	1.98644	1.67169	2.75815	0.60609	0.544455	#N/A	protein_coding
ENSMUSG00000054191	Klf1	3.80039	1.67162	2.19847	0.760355	0.447042	#N/A	protein_coding
ENSMUSG00000099145	Mir8116	14.3304	1.66726	1.11046	1.50142	0.133247	0.592467	miRNA
ENSMUSG00000106706	C530043K16Rik	6.99474	1.66694	1.45736	1.14381	0.252702	0.740888	TEC
ENSMUSG00000110622	Iqcn	5.29318	1.66684	1.83923	0.906271	0.364793	0.82326	protein_coding
ENSMUSG00000004371	Il11	8.15511	1.66569	1.37849	1.20835	0.226912	0.719155	protein_coding
ENSMUSG00000035509	Fbxl21	3.29867	1.66519	2.33744	0.7124	0.476217	#N/A	protein_coding
ENSMUSG00000041703	Zic5	1.89213	1.66414	3.16403	0.525956	0.598919	#N/A	protein_coding
ENSMUSG00000114999	Gm7962	1.89213	1.66414	3.16403	0.525956	0.598919	#N/A	processed_pseudogene
ENSMUSG00000048776	Pthlh	46.4858	1.66275	0.62266	2.67039	0.00757627	0.134985	protein_coding
ENSMUSG00000083044	Gm12416	6.08158	1.66251	1.32568	1.25408	0.209811	0.702391	processed_pseudogene
ENSMUSG00000033177	Tmprss7	3.24021	1.66095	1.87382	0.886398	0.375403	#N/A	protein_coding
ENSMUSG00000097378	B230208H11Rik	6.29728	1.66069	1.6786	0.989327	0.322503	0.79669	lincRNA
ENSMUSG00000096171	Gm8055	3.49058	1.66022	2.00642	0.827455	0.407979	#N/A	processed_pseudogene
ENSMUSG00000107610	D530018E20Rik	5.4195	1.6566	1.47464	1.12339	0.26127	0.746873	TEC
ENSMUSG00000081730	Gm13785	3.29419	1.65572	2.09663	0.789708	0.429698	#N/A	processed_pseudogene
ENSMUSG00000074635	3110070M22Rik	4.19182	1.65365	1.88613	0.876744	0.380626	#N/A	protein_coding
ENSMUSG00000078735	Il11ra2	6.01552	1.65364	1.45526	1.13632	0.255823	0.743114	protein_coding
ENSMUSG00000045404	Kcnk13	11.6523	1.65236	1.36712	1.20865	0.226798	0.719092	protein_coding
ENSMUSG00000096596	Gm10591	62.0048	1.65033	0.667148	2.4737	0.0133721	0.191782	protein_coding
ENSMUSG00000032554	Trf	126.78	1.64963	0.463235	3.5611	0.000369298	0.0196159	protein_coding
ENSMUSG00000027636	Sla2	2.53015	1.64898	2.60569	0.632838	0.52684	#N/A	protein_coding
ENSMUSG00000087067	Gm11532	2.78128	1.64683	2.801	0.587943	0.55657	#N/A	processed_transcript
ENSMUSG00000101414	Gm29101	4.6482	1.6453	1.59176	1.03364	0.301307	#N/A	sense_intronic
ENSMUSG00000087467	Gm13601	2.56315	1.64171	2.59729	0.632087	0.52733	#N/A	antisense
ENSMUSG00000098755	Gm27651	5.63633	1.64077	2.12516	0.772071	0.440072	0.862211	misc_RNA
ENSMUSG00000079017	Ifi27l2a	835.968	1.63986	0.578985	2.83231	0.00462137	0.0993461	protein_coding
ENSMUSG00000102732	Gm37342	4.36982	1.63827	2.12893	0.769528	0.44158	#N/A	TEC
ENSMUSG00000086820	Gm11465	10.2247	1.63695	1.15777	1.41388	0.157397	0.631393	antisense
ENSMUSG00000095320	Ccl21a	50.1283	1.63561	0.503968	3.24547	0.00117258	0.0412753	protein_coding
ENSMUSG00000004347	Pde1c	17.6121	1.63437	0.852725	1.91664	0.0552831	0.398258	protein_coding
ENSMUSG00000020911	Krt19	64.7547	1.6327	1.84434	0.88525	0.376022	0.828902	protein_coding
ENSMUSG00000046881	Olfr374	3.11468	1.63267	2.06049	0.792372	0.428144	#N/A	protein_coding
ENSMUSG00000041596	Nlrp5-ps	16.0809	1.63222	0.961796	1.69706	0.0896856	0.503248	transcribed_unprocessed_pseudogene
ENSMUSG00000106659	Gm42161	5.06387	1.62956	1.64975	0.987759	0.323271	0.797053	lincRNA
ENSMUSG00000053852	Adgrg4	7.70286	1.62762	1.69191	0.962005	0.336047	0.806171	protein_coding
ENSMUSG00000079012	Serpina3m	6.6668	1.6274	1.3472	1.20799	0.227053	0.719182	protein_coding
ENSMUSG00000085791	Rpl30-ps9	2.56688	1.62651	2.11934	0.767459	0.442809	#N/A	processed_pseudogene
ENSMUSG00000023911	Flywch2	31.9971	1.6265	0.757542	2.14708	0.0317869	0.306926	protein_coding
ENSMUSG00000065320	Gm22056	2.07797	1.6265	3.08217	0.527713	0.597698	#N/A	snRNA
ENSMUSG00000110715	Gm5131	3.43437	1.62513	2.38471	0.681482	0.495567	#N/A	processed_pseudogene
ENSMUSG00000027168	Pax6	10.5305	1.62456	1.05841	1.5349	0.12481	0.57534	protein_coding
ENSMUSG00000093874	Gm24539	5.65425	1.62428	1.50825	1.07693	0.28151	0.764378	snoRNA
ENSMUSG00000043903	Zfp469	13.1606	1.62332	0.901318	1.80105	0.0716946	0.449565	lincRNA
ENSMUSG00000086554	9530034E10Rik	4.79855	1.62324	1.82947	0.887273	0.374932	0.827837	antisense
ENSMUSG00000086376	1700071G01Rik	3.43616	1.6231	2.6341	0.616187	0.537771	#N/A	antisense
ENSMUSG00000075312	Gm13597	11.6582	1.62228	1.0131	1.6013	0.109311	0.546123	processed_pseudogene
ENSMUSG00000102649	Gm38021	10.3343	1.6212	1.03066	1.57297	0.115725	0.559725	TEC
ENSMUSG00000006014	Prg4	1034.41	1.6205	0.580669	2.79075	0.0052586	0.107233	protein_coding
ENSMUSG00000111085	Gm7607	22.115	1.61983	0.97268	1.66532	0.0958479	0.51579	lincRNA
ENSMUSG00000019831	Wasf1	20.722	1.61959	0.727714	2.22558	0.0260421	0.274346	protein_coding
ENSMUSG00000100586	Vmn1r90	2.57184	1.61949	2.58179	0.627275	0.530479	#N/A	protein_coding
ENSMUSG00000111442	Gm48334	3.2282	1.6186	2.08397	0.776689	0.437342	#N/A	TEC
ENSMUSG00000108766	Gm44760	3.21166	1.61759	2.35266	0.687557	0.491732	#N/A	TEC
ENSMUSG00000070732	Rbm44	2.56825	1.6172	2.51496	0.643029	0.520205	#N/A	protein_coding
ENSMUSG00000030244	Gys2	5.13471	1.61555	2.03963	0.792078	0.428315	0.85625	protein_coding
ENSMUSG00000115148	Gm49125	1.93502	1.61335	2.77152	0.582115	0.560489	#N/A	TEC
ENSMUSG00000030030	1700003E16Rik	11.9923	1.6106	1.28946	1.24905	0.211648	0.704432	protein_coding
ENSMUSG00000025983	Ccdc150	4.11977	1.6103	2.28804	0.703789	0.481564	#N/A	protein_coding
ENSMUSG00000062184	Hs6st2	22.5754	1.61016	0.861437	1.86916	0.061601	0.422444	protein_coding
ENSMUSG00000055188	Rbm3os	5.32145	1.60977	1.84617	0.871949	0.383236	0.832694	antisense
ENSMUSG00000109509	Rps12-ps4	33.6426	1.60857	0.676509	2.37775	0.0174187	0.222961	processed_pseudogene
ENSMUSG00000116234	Gm49550	4.08566	1.60814	2.20939	0.727865	0.466696	#N/A	processed_pseudogene
ENSMUSG00000112848	Gm32023	5.80312	1.60424	1.33255	1.20389	0.228633	0.720756	lincRNA
ENSMUSG00000042097	Zfp239	5.15018	1.60368	1.35647	1.18224	0.237109	0.728374	protein_coding
ENSMUSG00000087022	9130024F11Rik	9.2846	1.60353	1.29748	1.23588	0.216504	0.706916	processed_transcript
ENSMUSG00000082998	Gm11221	11.5671	1.60248	0.965145	1.66035	0.0968447	0.518136	processed_pseudogene
ENSMUSG00000053729	Spinkl	8.86438	1.60133	1.29469	1.23685	0.216144	0.706752	protein_coding
ENSMUSG00000087249	Gm16062	89.5305	1.5977	0.482541	3.31101	0.000929589	0.035774	antisense
ENSMUSG00000041911	Dlx1	13.9554	1.59725	1.09509	1.45856	0.144687	0.610583	protein_coding
ENSMUSG00000109601	Zfp148-ps1	3.04949	1.59674	2.18239	0.731647	0.464384	#N/A	processed_pseudogene
ENSMUSG00000102235	Gm37886	3.6494	1.59466	2.26856	0.702938	0.482094	#N/A	TEC
ENSMUSG00000084284	Tpt1-ps6	7.19644	1.59406	1.22693	1.29922	0.193867	0.67999	processed_pseudogene
ENSMUSG00000023903	Mmp25	4.28163	1.59391	2.18873	0.728233	0.466471	#N/A	protein_coding
ENSMUSG00000083364	Llph-ps2	2.53908	1.59381	1.85887	0.857407	0.39122	#N/A	processed_pseudogene
ENSMUSG00000055567	Unc80	7.218	1.59342	1.39834	1.1395	0.254493	0.742501	protein_coding
ENSMUSG00000074813	Gm14005	49.9974	1.59295	0.512246	3.10974	0.0018725	0.0550912	lincRNA
ENSMUSG00000050243	Gm5446	2.58926	1.59289	2.37137	0.671717	0.501764	#N/A	processed_pseudogene
ENSMUSG00000027209	Fam227b	9.75395	1.59021	1.61804	0.982802	0.325705	0.799373	protein_coding
ENSMUSG00000067235	H2-Q10	14.0041	1.58955	0.856737	1.85536	0.0635453	0.429484	protein_coding
ENSMUSG00000064357	mt-Atp6	9874.87	1.58923	0.816258	1.94697	0.051538	0.387417	protein_coding
ENSMUSG00000020542	Myocd	3.22786	1.58821	2.07695	0.764686	0.444459	#N/A	protein_coding
ENSMUSG00000094707	A830019P07Rik	6.37955	1.58788	1.3082	1.21379	0.224827	0.716095	lincRNA
ENSMUSG00000098404	Mrip-ps	13.4976	1.587	1.0912	1.45436	0.145846	0.612996	unprocessed_pseudogene
ENSMUSG00000050299	Gm9843	85.7878	1.5856	0.473574	3.34815	0.000813521	0.0324777	processed_pseudogene
ENSMUSG00000100747	1700084E18Rik	8.05225	1.58385	1.42877	1.10854	0.267627	0.754091	antisense
ENSMUSG00000080932	Gm10224	1.94227	1.58247	2.5209	0.627743	0.530172	#N/A	processed_pseudogene
ENSMUSG00000092072	Gm4540	4.41536	1.5811	1.54974	1.02024	0.307617	#N/A	processed_pseudogene
ENSMUSG00000093495	Gm23368	1.82546	1.58001	3.21213	0.49189	0.622797	#N/A	miRNA
ENSMUSG00000112234	Gm48427	4.51197	1.57947	1.697	0.930743	0.351987	#N/A	lincRNA
ENSMUSG00000085141	Gm13429	5.8306	1.57936	1.44815	1.0906	0.275449	0.759542	processed_transcript
ENSMUSG00000113682	Gm48630	20.7662	1.57916	0.815563	1.93628	0.0528332	0.391515	TEC
ENSMUSG00000097533	Gm26590	7.42086	1.57852	1.27934	1.23386	0.217254	0.707862	antisense
ENSMUSG00000049477	Gm8508	3.66942	1.57745	2.31127	0.682503	0.494921	#N/A	processed_pseudogene
ENSMUSG00000043263	Ifi209	18.3421	1.57715	1.01315	1.55668	0.119545	0.566512	protein_coding
ENSMUSG00000024391	Apom	4.31583	1.57687	1.62289	0.971647	0.331226	#N/A	protein_coding
ENSMUSG00000076609	Igkc	27.2911	1.5756	0.748671	2.10454	0.0353318	0.322375	IG_C_gene
ENSMUSG00000094815	Gm22615	6.25783	1.57506	1.81659	0.867045	0.385918	0.833901	snoRNA
ENSMUSG00000084168	Atp5l2-ps	24.0268	1.57227	0.651733	2.41245	0.0158457	0.209424	processed_pseudogene
ENSMUSG00000110682	A530010L16Rik	2.41999	1.57194	2.55974	0.614102	0.539148	#N/A	lincRNA
ENSMUSG00000033777	Tlr13	18.0157	1.57192	0.903955	1.73894	0.0820453	0.481118	protein_coding
ENSMUSG00000029168	Dpysl5	7.27372	1.57018	1.51028	1.03967	0.298495	0.777279	protein_coding
ENSMUSG00000031250	Tnmd	93.727	1.57003	0.522352	3.0057	0.00264967	0.0685244	protein_coding
ENSMUSG00000113389	Gm9512	1.90658	1.56989	2.11454	0.742428	0.457828	#N/A	processed_pseudogene
ENSMUSG00000025044	Msr1	25.3327	1.56979	0.675477	2.32398	0.0201268	0.239323	protein_coding
ENSMUSG00000046623	Gjb4	13.881	1.56948	1.18296	1.32674	0.184593	0.668183	protein_coding
ENSMUSG00000026725	Tnn	9.86762	1.56919	1.13851	1.37828	0.168116	0.645013	protein_coding
ENSMUSG00000115249	Gm49085	6.6465	1.56831	1.48951	1.0529	0.292387	0.772024	antisense
ENSMUSG00000013415	Igf2bp1	2.40444	1.56814	2.31383	0.677722	0.497948	#N/A	protein_coding
ENSMUSG00000041453	Rpl21	2200.88	1.56714	0.242472	6.46318	1.02523e-10	7.27546e-08	protein_coding
ENSMUSG00000114148	Gm47701	8.13023	1.56667	1.38888	1.12801	0.259317	0.745388	lincRNA
ENSMUSG00000027364	Usp50	24.1166	1.56637	0.757635	2.06745	0.0386915	0.338387	protein_coding
ENSMUSG00000081648	Gm13423	16.4232	1.56487	1.1059	1.41501	0.157065	0.630855	processed_pseudogene
ENSMUSG00000041046	Ramp3	30.0523	1.56343	0.726817	2.15106	0.0314713	0.305935	protein_coding
ENSMUSG00000025489	Ifitm5	9.13665	1.56312	1.27508	1.2259	0.220237	0.710268	protein_coding
ENSMUSG00000032246	Calml4	50.3032	1.56122	0.56099	2.78298	0.00538627	0.108836	protein_coding
ENSMUSG00000109739	Gm17949	6.19634	1.5606	1.42941	1.09178	0.27493	0.759505	protein_coding
ENSMUSG00000079550	Mpp4	11.8793	1.55808	1.01452	1.53578	0.124593	0.57473	protein_coding
ENSMUSG00000105556	Gm43080	10.4851	1.55808	1.03467	1.50586	0.132103	0.59004	TEC
ENSMUSG00000070692	Rps12-ps10	9.17431	1.55739	1.29682	1.20094	0.229776	0.721368	processed_pseudogene
ENSMUSG00000051184	Zfp524	112.31	1.5568	0.403651	3.85679	0.000114885	0.00871018	protein_coding
ENSMUSG00000040329	Il7	35.6209	1.55541	0.776113	2.0041	0.0450588	0.36237	protein_coding
ENSMUSG00000097108	Gm26581	12.7678	1.55422	1.11177	1.39797	0.162121	0.637052	lincRNA
ENSMUSG00000042976	9930038B18Rik	2.42731	1.55407	2.31878	0.670209	0.502725	#N/A	lincRNA
ENSMUSG00000045573	Penk	275.451	1.55303	0.431591	3.59838	0.000320203	0.0180341	protein_coding
ENSMUSG00000028637	Ccdc30	10.0048	1.55283	1.33081	1.16683	0.243278	0.732766	protein_coding
ENSMUSG00000001020	S100a4	10.8413	1.55267	1.35608	1.14497	0.25222	0.740657	protein_coding
ENSMUSG00000097391	Mirg	363.956	1.55265	0.672294	2.30948	0.0209172	0.244597	lincRNA
ENSMUSG00000064796	Terc	2.38081	1.55249	2.63936	0.58821	0.556392	#N/A	misc_RNA
ENSMUSG00000097425	Vmn1r181	2.38081	1.55249	2.63936	0.58821	0.556392	#N/A	protein_coding
ENSMUSG00000049362	Olfr173	2.37902	1.55095	2.59486	0.5977	0.55004	#N/A	protein_coding
ENSMUSG00000113688	A930027P06Rik	2.37902	1.55095	2.59486	0.5977	0.55004	#N/A	TEC
ENSMUSG00000095380	Gm23952	16.1927	1.54983	2.866	0.540762	0.588672	0.916743	miRNA
ENSMUSG00000104218	Gm9134	2.51259	1.54935	2.02048	0.766825	0.443186	#N/A	processed_pseudogene
ENSMUSG00000084781	D930015M05Rik	6.75264	1.54852	1.38861	1.11515	0.264786	0.75092	processed_transcript
ENSMUSG00000031737	Irx5	5.66594	1.54817	1.58083	0.979344	0.32741	0.800741	protein_coding
ENSMUSG00000109764	Klkb1	10.3432	1.54657	1.3284	1.16423	0.24433	0.733771	protein_coding
ENSMUSG00000085236	2610206C17Rik	1.86266	1.54516	2.80233	0.551383	0.581371	#N/A	antisense
ENSMUSG00000049124	Gm8186	46.1005	1.54475	0.544932	2.83475	0.00458609	0.0988599	protein_coding
ENSMUSG00000116004	Gm49539	54.2362	1.54459	0.536793	2.87743	0.00400924	0.0904936	lincRNA
ENSMUSG00000078173	Lenep	3.23025	1.54373	2.10223	0.734328	0.462749	#N/A	protein_coding
ENSMUSG00000104030	5330406M23Rik	9.7151	1.54358	1.34183	1.15035	0.25	0.737556	TEC
ENSMUSG00000110791	Gm47508	5.90102	1.54333	1.64963	0.935563	0.349498	0.814558	TEC
ENSMUSG00000090551	A730015C16Rik	1.78928	1.53886	2.90159	0.530349	0.59587	#N/A	protein_coding
ENSMUSG00000071204	Gm10319	1.96285	1.53497	2.81065	0.546127	0.584978	#N/A	transcribed_unprocessed_pseudogene
ENSMUSG00000020080	Hkdc1	1.96465	1.53275	3.12877	0.489887	0.624214	#N/A	protein_coding
ENSMUSG00000037953	A4gnt	1.96465	1.53275	3.12877	0.489887	0.624214	#N/A	protein_coding
ENSMUSG00000081189	Hspd1-ps4	2.61594	1.53268	2.52712	0.606492	0.544188	#N/A	processed_pseudogene
ENSMUSG00000074570	Cass4	9.54909	1.53263	1.54088	0.994644	0.319909	0.794446	protein_coding
ENSMUSG00000022429	Dmc1	6.60143	1.53138	1.66652	0.918906	0.358145	0.819316	protein_coding
ENSMUSG00000053038	Gm6180	3.09619	1.53118	1.86166	0.822485	0.410801	#N/A	processed_pseudogene
ENSMUSG00000104670	Gm9369	2.61953	1.53116	2.85229	0.536818	0.591393	#N/A	processed_pseudogene
ENSMUSG00000109105	Gm44873	2.61953	1.53116	2.85229	0.536818	0.591393	#N/A	TEC
ENSMUSG00000027420	Bfsp1	4.11837	1.53108	2.16203	0.708166	0.478842	#N/A	protein_coding
ENSMUSG00000108105	Gm5340	2.61236	1.53069	2.49292	0.614015	0.539206	#N/A	processed_pseudogene
ENSMUSG00000048230	Fbxo43	4.58059	1.52946	2.17457	0.703341	0.481843	#N/A	protein_coding
ENSMUSG00000058385	Hist1h2bg	5.76416	1.529	1.46153	1.04617	0.295485	0.775067	protein_coding
ENSMUSG00000020928	Higd1b	145.493	1.52887	0.383985	3.98158	6.8458e-05	0.00598096	protein_coding
ENSMUSG00000109181	Gm5605	6.96038	1.5277	1.40606	1.08651	0.277253	0.762169	processed_pseudogene
ENSMUSG00000082762	Gm12366	7.48086	1.52762	1.22576	1.24627	0.212667	0.704869	processed_pseudogene
ENSMUSG00000018451	6330403K07Rik	37.4283	1.52339	0.723989	2.10416	0.0353647	0.322375	lincRNA
ENSMUSG00000084213	Hspe1-ps5	1.84742	1.52064	3.20058	0.475115	0.634705	#N/A	processed_pseudogene
ENSMUSG00000089931	Gm8459	1.84742	1.52064	3.20058	0.475115	0.634705	#N/A	processed_pseudogene
ENSMUSG00000112669	Gm48689	1.84742	1.52064	3.20058	0.475115	0.634705	#N/A	antisense
ENSMUSG00000085998	AW822252	19.0259	1.52063	0.752012	2.02208	0.0431678	0.355301	transcribed_unprocessed_pseudogene
ENSMUSG00000067189	Gm7335	4.87781	1.52009	1.59961	0.950291	0.341964	0.810358	processed_pseudogene
ENSMUSG00000079598	Clec2l	10.78	1.51913	1.33558	1.13743	0.25536	0.743114	protein_coding
ENSMUSG00000006218	Fam131c	3.58482	1.51884	1.82444	0.832498	0.405128	#N/A	protein_coding
ENSMUSG00000026700	Tnfsf4	4.42761	1.51881	1.72891	0.878475	0.379686	#N/A	protein_coding
ENSMUSG00000110165	Gm4032	8.42442	1.51846	1.20387	1.26132	0.207195	0.698032	transcribed_processed_pseudogene
ENSMUSG00000079162	Trim43b	3.04991	1.51806	2.38865	0.635533	0.525081	#N/A	protein_coding
ENSMUSG00000104675	Gm43689	3.04991	1.51806	2.38865	0.635533	0.525081	#N/A	lincRNA
ENSMUSG00000097352	C920009B18Rik	4.56297	1.51799	1.83539	0.827065	0.4082	#N/A	transcribed_unprocessed_pseudogene
ENSMUSG00000083340	Gm13156	2.44089	1.51788	2.30606	0.658215	0.5104	#N/A	processed_pseudogene
ENSMUSG00000045875	Adra1a	10.9205	1.51765	1.20149	1.26314	0.20654	0.698032	protein_coding
ENSMUSG00000059334	Zfp36l3	4.2883	1.51746	1.87302	0.810169	0.417843	#N/A	protein_coding
ENSMUSG00000072460	Atp5l-ps1	3.10235	1.51686	1.90483	0.796321	0.425845	#N/A	processed_pseudogene
ENSMUSG00000074232	Gm10647	6.91133	1.51679	1.26299	1.20095	0.22977	0.721368	protein_coding
ENSMUSG00000115709	4930431P22Rik	3.89612	1.51644	1.91595	0.791481	0.428663	#N/A	lincRNA
ENSMUSG00000114302	Gm48683	3.04632	1.51599	2.36591	0.640762	0.521678	#N/A	antisense
ENSMUSG00000058443	Rpl10-ps3	19.7602	1.51347	0.728934	2.07628	0.0378683	0.334645	protein_coding
ENSMUSG00000058952	Cfi	4.10791	1.51338	1.89787	0.79741	0.425213	#N/A	protein_coding
ENSMUSG00000043794	D830025C05Rik	9.12984	1.51276	1.17746	1.28476	0.198876	0.688181	antisense
ENSMUSG00000053441	Adamts19	15.7176	1.51123	0.895338	1.68789	0.0914328	0.507568	protein_coding
ENSMUSG00000071141	Rpl36a-ps3	8.01215	1.5105	1.12023	1.34837	0.177538	0.65676	processed_pseudogene
ENSMUSG00000002732	Fkbp7	197.263	1.50936	0.392956	3.84104	0.000122512	0.00912572	protein_coding
ENSMUSG00000056476	Med12l	9.99028	1.50924	1.21044	1.24685	0.212451	0.704765	protein_coding
ENSMUSG00000021631	Mrps36-ps1	7.16255	1.50777	1.26453	1.19236	0.233121	0.725007	processed_pseudogene
ENSMUSG00000055184	Fam72a	12.5079	1.50535	1.11068	1.35534	0.17531	0.654497	protein_coding
ENSMUSG00000029054	Gabrd	4.91001	1.50372	1.88802	0.796454	0.425768	0.855051	protein_coding
ENSMUSG00000033949	Trim36	9.29984	1.50322	1.20286	1.2497	0.211409	0.704432	protein_coding
ENSMUSG00000106391	Gm42690	10.4584	1.50277	1.2899	1.16503	0.244008	0.733346	TEC
ENSMUSG00000110847	Gm18705	1.7531	1.50134	2.87981	0.521332	0.602136	#N/A	processed_pseudogene
ENSMUSG00000083496	Gm11263	102.423	1.50075	0.442505	3.39147	0.000695181	0.0296187	processed_pseudogene
ENSMUSG00000112071	5430401H09Rik	30.9154	1.49991	0.622555	2.40927	0.0159843	0.210369	lincRNA
ENSMUSG00000033544	Angptl1	1569.01	1.49847	0.642574	2.33198	0.0197019	0.237066	protein_coding
ENSMUSG00000046856	Gpr1	15.2592	1.49837	1.01724	1.47297	0.140758	0.604472	protein_coding
ENSMUSG00000022518	4930562C15Rik	12.4727	1.4973	1.10879	1.3504	0.176889	0.655565	protein_coding
ENSMUSG00000086053	Gm15178	8.04716	1.49542	1.26887	1.17855	0.238577	0.728879	antisense
ENSMUSG00000097649	Gm10561	7.93009	1.49532	1.3937	1.07291	0.28331	0.765723	antisense
ENSMUSG00000100217	9930111H07Rik	1.73217	1.49507	3.25855	0.458815	0.646367	#N/A	lincRNA
ENSMUSG00000020723	Cacng4	12.0745	1.49501	0.980955	1.52403	0.1275	0.581039	protein_coding
ENSMUSG00000041660	Bbox1	18.144	1.49484	1.16392	1.28431	0.199032	0.688344	protein_coding
ENSMUSG00000025427	Rnf165	4.73932	1.49478	1.54194	0.969411	0.33234	0.803747	protein_coding
ENSMUSG00000082926	Gm8172	3.69312	1.49365	1.64474	0.908141	0.363804	#N/A	processed_pseudogene
ENSMUSG00000044006	Cilp2	113.362	1.49362	0.467098	3.19767	0.00138544	0.0456861	protein_coding
ENSMUSG00000038782	1700028J19Rik	6.66262	1.49319	1.2488	1.1957	0.231815	0.723268	protein_coding
ENSMUSG00000045763	Basp1	55.9801	1.49119	0.668693	2.23001	0.0257471	0.273045	protein_coding
ENSMUSG00000055216	9430025C20Rik	17.8887	1.48935	0.819016	1.81847	0.0689924	0.44251	pseudogene
ENSMUSG00000105033	Gm43423	4.81959	1.48931	1.77971	0.836827	0.40269	0.843163	TEC
ENSMUSG00000097635	Gm26826	2.41309	1.48697	2.55977	0.580902	0.561307	#N/A	antisense
ENSMUSG00000036305	Rpl39-ps	36.9092	1.48695	0.579741	2.56485	0.010322	0.164476	processed_pseudogene
ENSMUSG00000107211	Gm5864	2.36586	1.48601	2.05466	0.72324	0.469532	#N/A	processed_pseudogene
ENSMUSG00000065637	Gm26397	4.03077	1.4858	1.95791	0.758867	0.447932	#N/A	snoRNA
ENSMUSG00000103774	Gm36932	12.0862	1.48556	1.2474	1.19093	0.233681	0.725336	TEC
ENSMUSG00000098609	Anxa11os	3.83452	1.48517	2.06541	0.719071	0.472097	#N/A	antisense
ENSMUSG00000097569	Gm26640	3.83273	1.48511	2.01691	0.736328	0.461531	#N/A	lincRNA
ENSMUSG00000097893	1700034P13Rik	2.51149	1.48501	2.06729	0.718338	0.472549	#N/A	antisense
ENSMUSG00000079355	Ackr4	271.369	1.48487	0.455843	3.25741	0.00112432	0.0402945	protein_coding
ENSMUSG00000030218	Mgp	2275.66	1.48442	0.568482	2.6112	0.00902256	0.151724	protein_coding
ENSMUSG00000058905	Gm10051	18.7579	1.48342	0.954759	1.55372	0.120252	0.567151	processed_pseudogene
ENSMUSG00000100182	1810006J02Rik	12.9133	1.48261	1.18083	1.25556	0.209274	0.701841	lincRNA
ENSMUSG00000066629	Rpl36-ps3	1.84929	1.48206	2.28724	0.647966	0.517007	#N/A	processed_pseudogene
ENSMUSG00000039579	Grin3a	3.82376	1.48192	1.95433	0.758279	0.448284	#N/A	protein_coding
ENSMUSG00000025401	Myo1a	11.8128	1.48179	1.22891	1.20578	0.227904	0.720464	protein_coding
ENSMUSG00000103030	E330011M16Rik	1.81124	1.48142	2.89144	0.512347	0.608408	#N/A	TEC
ENSMUSG00000111312	Gm47205	1.81124	1.48142	2.89144	0.512347	0.608408	#N/A	TEC
ENSMUSG00000098232	Gm3671	5.30629	1.47785	1.50762	0.980252	0.326962	0.800196	processed_pseudogene
ENSMUSG00000103164	Gm38150	21.5819	1.4778	0.834188	1.77154	0.0764707	0.464244	lincRNA
ENSMUSG00000117219	AC122821.1	7.98219	1.47741	1.33366	1.10779	0.267954	0.754091	processed_pseudogene
ENSMUSG00000085411	Gm14319	29.3113	1.47688	0.772624	1.91152	0.0559383	0.400391	lincRNA
ENSMUSG00000047592	Nxpe5	6.99992	1.47542	1.50304	0.981624	0.326285	0.799755	protein_coding
ENSMUSG00000114005	Gm24474	6.64998	1.47504	1.23183	1.19744	0.231135	0.722632	lincRNA
ENSMUSG00000076433	Cep295nl	9.39019	1.47387	1.26367	1.16634	0.243479	0.732874	protein_coding
ENSMUSG00000066682	Pilrb2	7.49461	1.47339	1.43561	1.02632	0.304741	0.780995	protein_coding
ENSMUSG00000010086	Rnf112	19.3172	1.47283	0.935184	1.57492	0.115276	0.558774	protein_coding
ENSMUSG00000051228	Nyx	16.1517	1.4723	1.18299	1.24455	0.213296	0.704869	protein_coding
ENSMUSG00000105350	4930537H20Rik	2.8755	1.47155	2.5075	0.58686	0.557297	#N/A	antisense
ENSMUSG00000079038	D130040H23Rik	8.75902	1.47123	1.28587	1.14415	0.252561	0.740888	protein_coding
ENSMUSG00000116287	Gm3924	3.08792	1.46956	2.2045	0.666619	0.505016	#N/A	lincRNA
ENSMUSG00000085591	Gm13479	2.84977	1.46884	2.41998	0.606965	0.543874	#N/A	lincRNA
ENSMUSG00000064927	Gm22043	12.7418	1.46795	1.19247	1.23101	0.218318	0.708907	snRNA
ENSMUSG00000081884	Gm11821	8.07762	1.4676	1.59369	0.920885	0.357111	0.819142	processed_pseudogene
ENSMUSG00000103400	Gm15853	4.70897	1.46711	1.66517	0.881052	0.378289	0.829707	antisense
ENSMUSG00000064267	Hvcn1	16.2955	1.46553	0.878889	1.66748	0.0954183	0.514847	protein_coding
ENSMUSG00000024388	Myo7b	29.1002	1.46516	0.711837	2.05828	0.0395631	0.341884	protein_coding
ENSMUSG00000021040	Slirp	55.9166	1.46439	0.518683	2.82329	0.00475338	0.10148	protein_coding
ENSMUSG00000026692	Fmo4	12.2354	1.46414	1.25495	1.1667	0.243333	0.732807	protein_coding
ENSMUSG00000069376	Gm5507	5.41459	1.46395	1.3517	1.08305	0.278787	0.762491	processed_pseudogene
ENSMUSG00000083767	Gm11405	5.97912	1.46342	1.4556	1.00538	0.314715	0.790251	processed_pseudogene
ENSMUSG00000021448	Shc3	9.25384	1.46325	1.3561	1.07901	0.280583	0.763469	protein_coding
ENSMUSG00000054200	Ffar4	1.89709	1.46085	2.78785	0.524006	0.600274	#N/A	protein_coding
ENSMUSG00000078887	Gm6710	3.56895	1.46082	2.00055	0.730208	0.465263	#N/A	protein_coding
ENSMUSG00000032482	Cspg5	6.27676	1.46069	1.74933	0.835002	0.403717	0.84397	protein_coding
ENSMUSG00000049723	Mmp12	17.475	1.46033	1.1802	1.23736	0.215955	0.706484	protein_coding
ENSMUSG00000103746	1700001G17Rik	3.67436	1.45983	1.76083	0.829059	0.407071	#N/A	TEC
ENSMUSG00000081248	Gm13787	2.37691	1.45934	2.57336	0.567095	0.57065	#N/A	processed_pseudogene
ENSMUSG00000096403	Gm9825	4.79008	1.45904	1.49866	0.973561	0.330275	0.803539	processed_pseudogene
ENSMUSG00000048424	Ranbp3l	6.96036	1.45858	1.62988	0.894905	0.370838	0.825269	protein_coding
ENSMUSG00000100215	Gm8292	80.2362	1.45834	0.633062	2.30363	0.0212435	0.246328	processed_pseudogene
ENSMUSG00000037994	Slc9b2	16.0173	1.45773	0.939842	1.55104	0.120892	0.567155	protein_coding
ENSMUSG00000106375	Gm43361	6.8144	1.4573	1.48216	0.983232	0.325493	0.799373	TEC
ENSMUSG00000061878	Sphk1	53.4103	1.45674	0.482386	3.01987	0.00252886	0.0662078	protein_coding
ENSMUSG00000089662	Gm14057	7.39257	1.45606	1.64227	0.88661	0.375289	0.828384	transcribed_processed_pseudogene
ENSMUSG00000070891	Gm12689	19.5783	1.45604	0.855362	1.70225	0.0887078	0.501086	protein_coding
ENSMUSG00000115406	Gm49300	3.962	1.45582	2.22129	0.655395	0.512214	#N/A	TEC
ENSMUSG00000082778	Gm15191	3.65839	1.45571	1.74155	0.835867	0.40323	#N/A	processed_pseudogene
ENSMUSG00000086736	Gm14902	2.53134	1.45503	2.54173	0.572458	0.567012	#N/A	lincRNA
ENSMUSG00000114617	Gm48766	3.9602	1.45492	2.20517	0.659776	0.509397	#N/A	TEC
ENSMUSG00000090785	Gm17116	5.10802	1.45442	1.74386	0.834022	0.404268	0.843978	antisense
ENSMUSG00000002910	Arrdc2	494.566	1.45389	0.226661	6.41438	1.41401e-10	8.9593e-08	protein_coding
ENSMUSG00000087630	Gm11513	9.70074	1.45366	1.36934	1.06158	0.288425	0.769257	antisense
ENSMUSG00000038709	Txndc8	2.43304	1.45297	2.36576	0.614167	0.539105	#N/A	protein_coding
ENSMUSG00000062896	Rpl31-ps11	6.22562	1.4511	1.69368	0.85677	0.391572	0.837434	processed_pseudogene
ENSMUSG00000084913	Gm7616	5.07781	1.45088	2.37593	0.610658	0.541426	0.905203	antisense
ENSMUSG00000109602	Gm31597	3.53695	1.44994	2.60999	0.555535	0.578529	#N/A	antisense
ENSMUSG00000022132	Cldn10	28.2685	1.44941	0.766712	1.89043	0.0587011	0.410531	protein_coding
ENSMUSG00000090564	A430057M04Rik	3.78431	1.44921	2.00884	0.721415	0.470654	#N/A	antisense
ENSMUSG00000110496	Gm45909	7.9303	1.44824	1.5935	0.908846	0.363431	0.82274	TEC
ENSMUSG00000112239	Gm17823	16.0038	1.4481	0.939422	1.54148	0.123201	0.570679	processed_pseudogene
ENSMUSG00000064246	Chil1	11.5952	1.44796	1.09628	1.3208	0.186568	0.67054	protein_coding
ENSMUSG00000113432	8430406P12Rik	6.58974	1.44684	1.21696	1.1889	0.234481	0.725782	TEC
ENSMUSG00000103089	Gm38118	1.76309	1.44629	2.84817	0.507797	0.611596	#N/A	TEC
ENSMUSG00000062480	Acat3	7.22057	1.44557	1.36066	1.0624	0.288052	0.769245	protein_coding
ENSMUSG00000108443	Gm44510	1.75097	1.44535	2.93019	0.493262	0.621827	#N/A	TEC
ENSMUSG00000073737	Gm10566	5.93407	1.44516	1.34503	1.07445	0.282623	0.765148	processed_pseudogene
ENSMUSG00000105442	Gm42614	6.84859	1.4445	1.5001	0.962939	0.335578	0.806051	TEC
ENSMUSG00000026304	Rab17	16.4576	1.44344	0.923134	1.56363	0.117905	0.563549	protein_coding
ENSMUSG00000108437	Gm19366	7.64772	1.44307	1.21399	1.18871	0.234555	0.725782	processed_pseudogene
ENSMUSG00000024327	Slc39a7	14.1419	1.44281	1.01622	1.41978	0.155671	0.628958	protein_coding
ENSMUSG00000039196	Orm1	18.5338	1.44257	1.02345	1.40951	0.158685	0.633491	protein_coding
ENSMUSG00000098651	Mir6999	22.5407	1.44242	0.797383	1.80895	0.0704592	0.446777	miRNA
ENSMUSG00000114851	Gm46409	1.82687	1.4413	2.62242	0.549606	0.58259	#N/A	sense_intronic
ENSMUSG00000113739	Gm48584	24.418	1.44067	0.766806	1.87879	0.0602733	0.417144	lincRNA
ENSMUSG00000097626	4921504A21Rik	7.66322	1.44031	1.73225	0.831468	0.405709	0.844861	antisense
ENSMUSG00000104693	Gm42941	2.36167	1.4383	2.65844	0.541031	0.588486	#N/A	sense_intronic
ENSMUSG00000111243	Gm4668	7.28791	1.43817	1.90114	0.756477	0.449363	0.866915	lincRNA
ENSMUSG00000043719	Col6a6	19.4238	1.43788	0.857713	1.67641	0.0936574	0.511882	protein_coding
ENSMUSG00000098019	Gm2546	10.6388	1.43598	0.991291	1.44859	0.147452	0.615537	processed_pseudogene
ENSMUSG00000036446	Lum	2775.79	1.43448	0.694977	2.06407	0.0390108	0.339499	protein_coding
ENSMUSG00000051723	Rpl31-ps13	2.50055	1.43372	2.3046	0.622113	0.533868	#N/A	processed_pseudogene
ENSMUSG00000102844	Gm38034	3.46372	1.4331	2.05915	0.695963	0.486452	#N/A	TEC
ENSMUSG00000097339	Gm26671	1.88184	1.43251	3.18304	0.450044	0.652678	#N/A	lincRNA
ENSMUSG00000113647	Gm47210	1.88184	1.43251	3.18304	0.450044	0.652678	#N/A	bidirectional_promoter_lncRNA
ENSMUSG00000104985	Gm42917	1.82581	1.43192	2.61396	0.547798	0.58383	#N/A	antisense
ENSMUSG00000107481	4833403J16Rik	8.66098	1.43136	1.3679	1.0464	0.295379	0.775067	lincRNA
ENSMUSG00000079697	Gm5751	3.11267	1.43022	2.70969	0.527818	0.597626	#N/A	protein_coding
ENSMUSG00000107015	2900076G11Rik	3.10549	1.43007	2.36635	0.604336	0.54562	#N/A	TEC
ENSMUSG00000022445	Cyp2d26	4.12427	1.42991	1.72556	0.828663	0.407295	#N/A	protein_coding
ENSMUSG00000059412	Fxyd2	144.371	1.42987	0.510909	2.79868	0.00513115	0.105948	protein_coding
ENSMUSG00000113527	Gm48079	8.284	1.42671	1.31371	1.08602	0.277472	0.762169	lincRNA
ENSMUSG00000086916	Gm15903	17.7519	1.42611	1.00418	1.42018	0.155556	0.628958	sense_intronic
ENSMUSG00000082029	H3f3c	18.0225	1.42435	0.847923	1.67981	0.092994	0.510776	processed_pseudogene
ENSMUSG00000085696	Hoxaas3	3.90699	1.42365	2.02512	0.702995	0.482059	#N/A	antisense
ENSMUSG00000028597	Gpx7	173.016	1.42339	0.405809	3.50753	0.000452286	0.0227955	protein_coding
ENSMUSG00000016252	Atp5e	16990.1	1.42295	0.219874	6.47167	9.69249e-11	7.16477e-08	protein_coding
ENSMUSG00000034786	Gpsm3	42.0416	1.42261	0.583733	2.43709	0.014806	0.202452	protein_coding
ENSMUSG00000086340	1810059C17Rik	4.79077	1.42194	1.79637	0.791563	0.428615	0.85625	processed_transcript
ENSMUSG00000028777	Gnat3	4.64408	1.42052	2.08561	0.681108	0.495803	#N/A	protein_coding
ENSMUSG00000112614	Gm9030	4.08915	1.41713	1.58222	0.895662	0.370433	#N/A	processed_pseudogene
ENSMUSG00000107318	Gm30003	4.59284	1.4165	1.87648	0.75487	0.450327	#N/A	antisense
ENSMUSG00000093637	Gm20636	9.24217	1.41496	1.14414	1.23669	0.2162	0.706752	antisense
ENSMUSG00000086714	0610009E02Rik	8.03398	1.41484	1.31436	1.07645	0.281727	0.76455	processed_transcript
ENSMUSG00000082507	Gm9378	5.54139	1.4148	2.01247	0.703014	0.482047	0.879191	processed_pseudogene
ENSMUSG00000030972	Acsm5	36.9121	1.41471	0.763866	1.85204	0.0640204	0.430965	protein_coding
ENSMUSG00000029061	Mmp23	52.5637	1.41454	0.492572	2.87175	0.00408205	0.091439	protein_coding
ENSMUSG00000102014	2900009J06Rik	7.01121	1.41421	1.26133	1.12121	0.2622	0.74726	antisense
ENSMUSG00000046318	Ccbe1	78.4743	1.41402	0.602733	2.34602	0.0189753	0.233341	protein_coding
ENSMUSG00000114590	5930438M14Rik	3.47477	1.4122	2.0403	0.692152	0.488842	#N/A	lincRNA
ENSMUSG00000104077	Gm37027	4.65277	1.41102	1.95782	0.720709	0.471089	#N/A	lincRNA
ENSMUSG00000092183	4930515G01Rik	5.80325	1.41049	1.99414	0.707317	0.479369	0.87899	antisense
ENSMUSG00000065547	Mir199a-1	7.07007	1.40982	1.66197	0.848285	0.396279	0.839086	miRNA
ENSMUSG00000021268	Meg3	5786.45	1.40974	0.51598	2.73216	0.0062921	0.119151	lincRNA
ENSMUSG00000091955	Gm9844	21.7504	1.40931	0.874646	1.61129	0.107117	0.541106	protein_coding
ENSMUSG00000110910	4921534A09Rik	2.22924	1.40906	2.3802	0.591994	0.553854	#N/A	TEC
ENSMUSG00000109419	Gm45163	2.90112	1.40814	1.90828	0.73791	0.460569	#N/A	lincRNA
ENSMUSG00000045326	Fndc7	10.1341	1.40798	1.52082	0.925801	0.354549	0.817775	protein_coding
ENSMUSG00000111531	Gm32688	13.7072	1.40761	0.960851	1.46496	0.142932	0.608024	lincRNA
ENSMUSG00000027750	Postn	920.825	1.40621	0.557094	2.52419	0.0115965	0.176595	protein_coding
ENSMUSG00000023279	Bmp15	5.52435	1.4046	1.80947	0.776247	0.437603	0.860514	protein_coding
ENSMUSG00000113789	Gm47322	3.56241	1.40446	2.00585	0.700183	0.483813	#N/A	TEC
ENSMUSG00000031758	Cdyl2	8.03854	1.40348	1.21703	1.1532	0.248829	0.737126	protein_coding
ENSMUSG00000112747	Gm48721	4.93891	1.40327	2.10808	0.665665	0.505625	0.891208	lincRNA
ENSMUSG00000047363	Cstad	2.44882	1.40316	2.53959	0.552515	0.580596	#N/A	protein_coding
ENSMUSG00000069456	Rdh16	4.91198	1.40293	2.14142	0.655139	0.512378	0.8926	protein_coding
ENSMUSG00000080902	Ywhaq-ps3	17.7985	1.40247	0.872541	1.60734	0.10798	0.543914	transcribed_processed_pseudogene
ENSMUSG00000089317	Snord123	2.22818	1.40223	2.70518	0.51835	0.604214	#N/A	snoRNA
ENSMUSG00000067276	Capn6	150.974	1.40076	0.41089	3.4091	0.000651786	0.0284111	protein_coding
ENSMUSG00000002204	Napsa	16.7935	1.3994	1.05325	1.32865	0.183964	0.667666	protein_coding
ENSMUSG00000084830	Gm14539	289.666	1.39857	0.319438	4.37823	1.19646e-05	0.00159597	processed_pseudogene
[truncated: 19,503 more rows]

## Sheet: Table S4
Table S4: Limma based differential gene expression analysis of healthy control and dysplasia samples
Gene	logFC	logCPM	PValue	FDR
KRT9	5.43366	7.23966	4.95703e-71	9.99585e-68
MAGEA6	5.25385	2.22063	6.34603e-20	1.44189e-17
HRNR	4.79967	8.27742	5.77181e-63	1.03457e-59
MMP3	4.43604	5.56606	6.36827e-48	7.33807e-45
IGLV1-47	4.36735	6.80984	3.47035e-52	4.66531e-49
IGHG4	4.32607	8.80949	7.29594e-55	1.17698e-51
MMP1	4.24562	5.56099	1.65909e-45	1.57438e-42
CASC9	4.21104	2.14744	8.64475e-16	1.20222e-13
IGHV7-4-1	4.17439	4.33551	6.71373e-37	4.33224e-34
CNGB1	3.73495	2.9276	2.49322e-21	6.59353e-19
MMP13	3.72693	2.35331	3.58247e-16	5.27846e-14
IGHG2	3.7202	10.0034	2.19008e-44	1.8595e-41
LCAL1	3.60739	2.54553	6.53487e-17	1.10065e-14
IL24	3.43139	2.79686	2.6136e-18	5.01935e-16
IL11	3.40019	2.25448	1.00409e-13	1.08712e-11
ZFPM2-AS1	3.37938	2.45208	2.67456e-15	3.62572e-13
GLDC	3.23888	3.30917	6.45241e-21	1.62641e-18
IGHV3-22	3.20613	2.49514	1.2761e-14	1.58354e-12
IGLJ3	3.18986	3.37396	4.50064e-21	1.15245e-18
IGHV3OR16-15	3.18352	2.21063	3.40286e-12	2.85911e-10
IGHV1-69	3.17236	4.27519	1.36065e-25	5.35365e-23
IGKV6-21	3.12801	3.26447	1.16963e-19	2.5498e-17
OFCC1	3.07552	2.12892	1.4754e-11	1.1227e-09
TSBP1	3.03705	2.1437	3.4668e-11	2.41062e-09
IGHG1	3.01469	10.8297	7.93743e-32	4.74247e-29
DNAH17	2.95951	3.89442	1.31395e-21	3.78513e-19
AC233755.2	2.95173	3.8435	2.35297e-21	6.32635e-19
IGLV1-36	2.9413	3.92527	1.62521e-21	4.52032e-19
IGKV2D-24	2.94016	2.59559	7.88054e-14	8.70746e-12
IL6	2.91355	2.57669	1.91603e-13	1.96875e-11
LINC02577	2.89996	2.37625	3.79497e-12	3.13951e-10
CSF3	2.89506	2.09815	2.05911e-10	1.25824e-08
RNA5-8SN2	2.89428	3.96946	2.28863e-21	6.25765e-19
FAM178B	2.86613	2.43061	2.74291e-12	2.3412e-10
CXCL1	2.85776	4.40063	9.59447e-23	3.09556e-20
IGHJ4	2.83706	5.83227	3.86054e-26	1.55695e-23
IGHV1-69-2	2.82743	3.94631	1.27587e-20	3.07199e-18
IGHV1-2	2.82684	6.14042	1.70231e-26	7.22674e-24
TREM1	2.81789	2.90664	4.23391e-15	5.64475e-13
IGHJ2	2.79449	2.56145	1.08024e-12	9.90135e-11
IGLV1-44	2.79153	5.55979	5.0187e-25	1.92766e-22
MMP10	2.76511	2.86302	2.19328e-14	2.62089e-12
PCSK1	2.74363	2.44471	6.52943e-12	5.31984e-10
HOXC13	2.70285	2.21038	3.72784e-10	2.1948e-08
SCG2	2.7022	2.24051	1.65364e-10	1.04614e-08
CCL18	2.62109	5.06213	1.0312e-21	3.08061e-19
CXCL8	2.61152	4.30193	1.11109e-19	2.45536e-17
RIMS2	2.61047	2.82411	2.8075e-13	2.81308e-11
AC141272.1	2.56613	3.10215	2.37145e-14	2.81296e-12
KRT75	2.56564	5.87391	2.15024e-22	6.54485e-20
IGHV1-24	2.51083	3.92275	2.90476e-17	5.09344e-15
PI15	2.50539	3.35871	6.38533e-15	8.24065e-13
IGFN1	2.5026	3.26512	9.31715e-15	1.1835e-12
CXCL6	2.48412	2.26132	1.13193e-09	6.21101e-08
IGKV3-7	2.4713	3.77861	2.12052e-16	3.25793e-14
IGHV1-69D	2.47087	4.05968	2.18153e-17	3.8673e-15
IGHGP	2.46449	8.0182	1.24819e-22	3.9482e-20
IGKJ5	2.42521	4.06622	7.96699e-17	1.28523e-14
AC142381.1	2.42452	2.50374	2.56614e-10	1.53322e-08
IGLV1-40	2.4117	6.07257	1.46617e-20	3.47826e-18
CHST2	2.40087	4.81389	1.90324e-18	3.74428e-16
ANKRD1	2.39903	3.52968	7.15051e-15	9.15492e-13
MEFV	2.39814	2.72658	2.28605e-11	1.64699e-09
IGHV3-23	2.39217	8.07766	1.47327e-21	4.16961e-19
IGLC2	2.38747	9.20286	1.22596e-21	3.59584e-19
CELSR3	2.3865	3.86853	7.44515e-16	1.04439e-13
PYY2	2.38173	2.10918	3.81538e-08	1.59455e-06
SPINK6	2.37832	3.34122	5.38451e-14	6.16049e-12
IL19	2.37461	2.35335	1.72251e-09	9.08091e-08
IGHV3-11	2.33209	5.31851	1.5059e-18	2.99916e-16
CHST1	2.33039	2.75434	5.92937e-11	3.96899e-09
CD300E	2.33026	2.71067	8.68588e-11	5.65003e-09
CNTNAP2	2.32066	3.20282	8.8353e-13	8.19144e-11
SH2D5	2.28317	2.69049	1.85689e-10	1.15213e-08
IGHV3-19	2.2779	2.75837	1.21997e-10	7.84089e-09
IGKV2-30	2.27625	4.16921	1.21521e-15	1.67554e-13
LINC00491	2.2746	2.45181	1.85536e-09	9.65505e-08
AL136379.1	2.27376	2.1864	3.98363e-08	1.65203e-06
IGHG3	2.27163	8.70546	7.04034e-20	1.57743e-17
DUXAP8	2.268	2.33903	8.48387e-09	3.99014e-07
SELE	2.267	5.14934	1.77362e-17	3.21483e-15
IGKV1-13	2.26176	2.38423	6.15798e-09	2.95656e-07
IGHV3-48	2.25376	5.4306	1.04449e-17	1.95928e-15
KYNU	2.25258	4.90965	6.54987e-17	1.10065e-14
SAA2	2.23356	2.53444	1.89487e-09	9.82895e-08
FLRT3	2.23179	4.84939	1.56668e-16	2.47782e-14
IGHV3-63	2.22872	2.24288	5.10681e-08	2.06474e-06
IGLV4-69	2.22702	3.32672	1.42962e-12	1.28126e-10
FPR1	2.22375	2.98295	2.06834e-11	1.51666e-09
IGKV2-24	2.21996	3.95426	2.06765e-14	2.4892e-12
IGHV2-5	2.19157	4.90284	3.37563e-16	5.06628e-14
PAPPA-AS1	2.17734	2.16857	2.07237e-07	7.31542e-06
IGHV3-13	2.17251	3.16161	1.49812e-11	1.13463e-09
HOXD10	2.15609	3.38822	3.67711e-12	3.07353e-10
IGHV1-46	2.15404	5.12468	3.9236e-16	5.65138e-14
CYP24A1	2.14916	4.34029	9.66373e-15	1.20849e-12
MYO3B	2.14771	3.06104	5.67898e-11	3.83319e-09
IGLV3-9	2.11668	3.13067	4.60869e-11	3.13702e-09
IGHV6-1	2.11248	3.81044	5.66269e-13	5.37356e-11
AC034105.1	2.10498	2.47437	1.52767e-08	6.79545e-07
AC243829.4	2.10235	2.52017	9.03282e-09	4.21149e-07
IGKV3OR2-268	2.10041	2.40303	2.40833e-08	1.03054e-06
FIRRE	2.09811	2.3816	4.67665e-08	1.91969e-06
IGKV2D-40	2.09307	2.4597	2.32785e-08	9.98746e-07
IGHV1OR16-3	2.0818	2.35441	9.10606e-08	3.51433e-06
IGHM	2.08178	7.77126	4.50496e-17	7.73127e-15
IGHV3-43	2.07987	3.29258	3.02333e-11	2.12053e-09
GREM1	2.05984	4.79902	1.5123e-14	1.84821e-12
AC021504.1	2.0433	2.46578	4.70041e-08	1.92454e-06
IFI6	2.00664	6.54918	1.52496e-15	2.0848e-13
CCL19	2.00454	3.40876	5.85195e-11	3.93348e-09
IGHV3-53	2.00183	4.07764	1.31612e-12	1.18612e-10
TNIP3	1.99798	2.68245	8.54327e-09	4.0064e-07
AL589743.1	1.99702	2.51128	6.47037e-08	2.54585e-06
RHEX	1.98213	2.8878	2.26505e-09	1.15999e-07
IL1B	1.97702	4.85427	1.11306e-13	1.19706e-11
SCN8A	1.97567	2.70783	1.67248e-08	7.3919e-07
NEFL	1.97296	4.03498	2.79954e-12	2.37696e-10
LINC01967	1.95647	2.17942	1.29957e-06	3.73035e-05
FAM30A	1.95082	4.24275	1.86204e-12	1.64794e-10
IGHV3-71	1.95053	2.47989	9.21176e-08	3.54664e-06
CCN4	1.94805	3.67063	2.9461e-11	2.0845e-09
NRK	1.93954	2.57733	4.84942e-08	1.97055e-06
CSF3R	1.93523	3.8777	1.60529e-11	1.19891e-09
SAA1	1.9206	3.43037	2.48117e-10	1.48796e-08
FCN1	1.92018	3.40698	2.15768e-10	1.31118e-08
MIR31HG	1.90723	3.38857	3.81755e-10	2.23945e-08
IGKV3D-7	1.90638	3.11692	1.75333e-09	9.21328e-08
CD79A	1.90351	3.33796	3.94107e-10	2.29521e-08
IGKV2D-28	1.90142	4.46328	2.56019e-12	2.20861e-10
IGHV3-20	1.89912	3.91535	2.28691e-11	1.64699e-09
AC136428.1	1.89192	2.42041	4.72646e-07	1.53107e-05
FER1L4	1.89156	4.11463	1.33062e-11	1.01732e-09
IGHV3OR16-6	1.89047	2.4988	2.19892e-07	7.69477e-06
IFNE	1.88824	2.32992	6.93034e-07	2.15e-05
ANKRD2	1.88625	2.32465	6.93034e-07	2.15e-05
TNC	1.88373	8.66661	1.43353e-14	1.76532e-12
MGAM	1.88361	2.19857	2.11684e-06	5.65378e-05
IGHV3-69-1	1.88282	3.79907	6.71661e-11	4.45895e-09
SLC11A1	1.87478	3.11875	3.19097e-09	1.59866e-07
IGHV3OR16-8	1.86618	2.92157	1.18046e-08	5.41001e-07
HAS3	1.85985	5.58797	3.77242e-13	3.66607e-11
IGHJ5	1.85474	4.90207	1.86941e-12	1.64794e-10
INHBA	1.85432	4.38476	9.43512e-12	7.4979e-10
IGKV1D-17	1.84963	2.99301	8.70429e-09	4.07007e-07
IDO1	1.846	3.53404	4.50987e-10	2.5799e-08
CDH8	1.84175	2.59627	1.33824e-07	4.92888e-06
CXCL10	1.83825	5.23765	1.24365e-12	1.13348e-10
NELL2	1.83727	4.81889	3.78861e-12	3.13951e-10
CA3	1.82897	5.01107	2.86616e-12	2.42078e-10
IGKV1-27	1.82598	4.23668	2.99097e-11	2.107e-09
FCRL5	1.81855	4.62666	1.11029e-11	8.69474e-10
FCGR3A	1.81707	4.02394	7.67453e-11	5.03274e-09
GPR176	1.81566	3.87975	1.67862e-10	1.05779e-08
DNAH2	1.80962	2.55633	4.06537e-07	1.3249e-05
IGKV3D-11	1.80748	5.01711	4.19267e-12	3.45082e-10
LINC02159	1.80709	2.26004	4.02547e-06	9.97524e-05
ABCC2	1.80274	3.04365	1.79335e-08	7.8368e-07
BATF2	1.7979	2.54878	4.89458e-07	1.58111e-05
CCL13	1.79706	2.64288	2.88626e-07	9.91136e-06
IGLV3-21	1.79419	5.87575	1.27754e-12	1.15782e-10
DDN	1.7904	2.77083	9.33232e-08	3.5845e-06
ADAMTS4	1.78496	3.12806	1.36571e-08	6.13697e-07
XIRP2	1.78396	9.3543	2.33651e-13	2.37061e-11
CSMD2	1.7792	2.82529	1.15197e-07	4.34197e-06
MZB1	1.7788	4.59389	2.6452e-11	1.89655e-09
ASPN	1.77685	4.80371	1.52435e-11	1.1491e-09
APOL1	1.76773	5.88918	2.57955e-12	2.21347e-10
FCGR3B	1.76587	2.56896	5.87964e-07	1.85255e-05
ADAM12	1.75865	3.96441	3.85969e-10	2.25596e-08
COL22A1	1.75341	2.29853	3.91787e-06	9.73852e-05
PTHLH	1.74605	4.50987	7.92731e-11	5.17746e-09
GBP5	1.74344	5.4217	9.98744e-12	7.89791e-10
PLAU	1.74051	5.12555	1.79584e-11	1.33504e-09
GRIN2D	1.73933	2.10676	2.26391e-05	0.000442684
IGKV2-28	1.73626	4.34177	1.58844e-10	1.00884e-08
CHRNA1	1.72882	2.30457	5.80032e-06	0.000134828
MMP12	1.72358	3.97556	7.30272e-10	4.09054e-08
COL13A1	1.72355	2.94873	1.06436e-07	4.03056e-06
CXCL9	1.72346	6.04636	6.71262e-12	5.44161e-10
ASTN2	1.71937	3.84649	1.45107e-09	7.80287e-08
FCGR2A	1.71645	4.78917	6.97998e-11	4.61479e-09
IGLV2-23	1.71643	5.94959	8.3019e-12	6.63001e-10
CR1	1.71166	2.81969	2.51882e-07	8.71965e-06
IGLV6-57	1.7058	5.00898	4.92874e-11	3.34077e-09
KRT16P6	1.70507	5.88578	1.23037e-11	9.49678e-10
AC233755.1	1.70381	4.4498	2.162e-10	1.31118e-08
IGHV3-21	1.70365	5.61672	1.82715e-11	1.35209e-09
ADGRE2	1.70167	3.8693	1.54403e-09	8.27519e-08
IGHV3-15	1.68964	5.45994	3.51526e-11	2.43383e-09
AC135068.2	1.688	2.4427	2.76871e-06	7.10093e-05
IGKJ4	1.68552	4.04719	1.28448e-09	6.95346e-08
IGHV4-28	1.68538	3.5993	6.08279e-09	2.92918e-07
IGKV3-15	1.67322	5.68518	3.61344e-11	2.49111e-09
LINC02457	1.67026	2.15086	3.93162e-05	0.000707078
IGKV1-5	1.66614	6.25147	2.23772e-11	1.62608e-09
FHAD1	1.66541	2.60469	1.63684e-06	4.54484e-05
IGHV3OR16-13	1.6653	3.1269	1.00357e-07	3.82733e-06
IGLV3-1	1.65575	4.99164	1.73769e-10	1.08653e-08
PLA2G2F	1.65461	2.98463	2.17114e-07	7.63069e-06
IGKV3D-15	1.65329	4.99833	1.95129e-10	1.20146e-08
IL2RA	1.65186	3.33392	3.85877e-08	1.60852e-06
LAX1	1.65079	3.86015	5.06369e-09	2.47538e-07
IGHV4-34	1.64291	4.52596	6.66857e-10	3.74834e-08
NR4A3	1.64264	4.2164	1.83099e-09	9.55908e-08
ASPRV1	1.64213	6.76079	2.70873e-11	1.93351e-09
CD209	1.63858	4.12606	2.69666e-09	1.36801e-07
IGKJ1	1.63734	4.24604	1.62359e-09	8.64415e-08
ZBP1	1.63638	3.52624	2.70667e-08	1.15208e-06
IGHV3-62	1.61903	2.49316	5.26637e-06	0.000124571
IGHV3OR16-9	1.61834	2.77622	1.01026e-06	2.97943e-05
IGKV3D-20	1.61634	5.44206	2.02724e-10	1.24348e-08
TNFRSF11B	1.61618	2.35693	1.38312e-05	0.00028569
IGKC	1.6071	11.1993	2.72957e-11	1.9398e-09
NLGN4X	1.59871	2.82179	1.48211e-06	4.1654e-05
PRG4	1.58942	4.76498	1.29949e-09	7.01118e-08
LILRB1	1.58689	3.07303	3.56224e-07	1.19472e-05
LILRB2	1.58635	3.4571	7.06974e-08	2.75481e-06
IGF1	1.58582	4.88765	1.09342e-09	6.02017e-08
IGKV1D-27	1.58535	2.51785	6.03435e-06	0.000139865
LCE1E	1.58225	2.21341	4.17193e-05	0.000744486
TNFRSF18	1.5782	2.55934	6.54565e-06	0.000149992
IGKV1-12	1.57752	4.24234	5.21762e-09	2.54292e-07
CCR4	1.57449	3.24075	2.5751e-07	8.8954e-06
HRH2	1.57296	3.05557	5.22304e-07	1.66848e-05
MYOZ2	1.57132	4.38656	4.51898e-09	2.21581e-07
NNMT	1.56645	4.55101	3.13512e-09	1.57557e-07
LIPG	1.56644	3.67676	4.81545e-08	1.96611e-06
CD80	1.55329	2.79923	2.67838e-06	6.94658e-05
CTLA4	1.55265	3.1638	4.26245e-07	1.38633e-05
TSPAN11	1.54349	4.90835	2.57334e-09	1.30956e-07
IGKV1-8	1.54347	2.71395	3.62014e-06	9.04027e-05
KRT17	1.54103	10.8063	1.54686e-10	9.86323e-09
DCC	1.53837	2.6051	7.03361e-06	0.000159139
TGM6	1.53697	2.30355	3.28591e-05	0.000603053
IGHV3-72	1.5364	3.75317	5.40007e-08	2.16164e-06
COL4A6	1.53624	3.55027	1.26775e-07	4.74397e-06
ISG15	1.53266	4.50589	7.00593e-09	3.3537e-07
IL12RB2	1.53159	3.99579	2.85374e-08	1.21149e-06
MASP1	1.52982	4.6681	5.34925e-09	2.59141e-07
HTR7	1.52913	2.25422	5.35416e-05	0.000918555
COL19A1	1.52777	2.1586	8.7369e-05	0.00140989
CDH3	1.52578	6.94165	4.1139e-10	2.38724e-08
IGKV2D-30	1.5255	3.41902	2.13148e-07	7.50765e-06
SPINK9	1.52455	2.71087	6.46138e-06	0.000148695
IFIT1	1.52421	5.3148	2.11039e-09	1.08423e-07
SPAG4	1.52322	2.13204	0.000168074	0.00246712
OASL	1.52184	3.87666	5.60278e-08	2.23171e-06
FABP4	1.52071	4.41245	1.16739e-08	5.36533e-07
SLC16A1	1.51454	6.02066	1.16842e-09	6.36789e-08
LILRB3	1.51227	2.78809	4.17453e-06	0.000102776
FNDC1	1.51199	5.04019	4.30559e-09	2.11761e-07
PPP1R27	1.50841	2.42477	3.26671e-05	0.000600212
COL4A1	1.50493	7.37325	5.88174e-10	3.34099e-08
IGHV3-30	1.50265	5.47713	2.74859e-09	1.38998e-07
MYBPH	1.50067	3.65836	1.35199e-07	4.96816e-06
LILRA6	1.49918	2.22101	0.000121207	0.0018747
TNNI1	1.49907	7.04554	7.61674e-10	4.25167e-08
CDKN2B-AS1	1.49769	3.60927	1.94033e-07	6.95587e-06
POU2AF1	1.49551	4.63176	1.30483e-08	5.91278e-07
C4B	1.49461	2.14313	0.00013519	0.00204778
SAMSN1	1.49431	3.78188	1.11457e-07	4.21083e-06
GBP1	1.4779	6.51028	1.82831e-09	9.55908e-08
IGHV4-61	1.47337	4.01833	7.57745e-08	2.94553e-06
PRR9	1.47279	2.82412	6.51678e-06	0.000149756
HMGA2	1.47262	2.62527	1.8531e-05	0.000372281
CD163L1	1.46372	4.79966	1.76399e-08	7.7328e-07
LVRN	1.46259	2.68433	1.39851e-05	0.000288501
AIM2	1.46032	3.16524	1.6334e-06	4.5431e-05
RYR3	1.45904	5.01809	1.33036e-08	6.01159e-07
MS4A14	1.45828	2.75063	1.01335e-05	0.000219428
AC010378.2	1.45708	3.32378	1.02831e-06	3.02163e-05
AC105460.1	1.45641	2.80657	6.83563e-06	0.000155264
LUCAT1	1.45499	3.51519	5.49837e-07	1.74263e-05
VGLL2	1.45142	2.16515	0.000251173	0.00341935
COL8A1	1.45026	4.41177	4.44086e-08	1.82755e-06
IFIT3	1.44729	5.23791	1.29536e-08	5.88639e-07
MMP25	1.44441	2.97726	5.20649e-06	0.000123516
SLC52A1	1.44336	2.56646	2.93757e-05	0.000545956
NELL1	1.44169	2.12438	0.000350688	0.00447925
IGKV1D-12	1.44031	3.32164	1.14074e-06	3.3098e-05
IGFL2	1.43977	3.90208	2.0574e-07	7.28968e-06
NLRP10	1.43866	3.02029	4.22825e-06	0.000103821
TNFAIP6	1.43799	2.62812	2.17231e-05	0.000426841
SHISAL1	1.43675	3.93346	1.88175e-07	6.79115e-06
SNX10	1.43061	2.98277	4.5823e-06	0.00011116
PPBP	1.43033	2.14997	0.000229801	0.00318484
IGKV1D-13	1.42568	3.2578	2.08718e-06	5.59309e-05
DSC1	1.42426	7.44631	4.06534e-09	2.01791e-07
IGHV4-55	1.42061	3.20946	2.54834e-06	6.66287e-05
NRCAM	1.41996	4.17297	1.45053e-07	5.3061e-06
PCDH17	1.41576	3.23451	2.66755e-06	6.94078e-05
LGALS2	1.41125	2.21107	0.00018202	0.00262408
FOXP3	1.40081	2.73108	2.11849e-05	0.000417284
CXCR4	1.40073	4.73524	6.64533e-08	2.59699e-06
DLX1	1.4004	2.28017	0.000232465	0.00321073
MYH7	1.3997	9.72304	5.34859e-09	2.59141e-07
IGHV3-33	1.39924	5.1154	3.91897e-08	1.6294e-06
TFAP2E	1.39876	2.2495	0.00026141	0.00352598
IGHJ6	1.39815	3.92664	3.98385e-07	1.30891e-05
SH2D2A	1.3979	2.93247	1.03677e-05	0.000223598
VNN1	1.39496	2.48106	9.39339e-05	0.00150331
PIM2	1.39305	5.31057	3.69242e-08	1.54717e-06
CD36	1.3909	6.27085	1.62578e-08	7.20526e-07
PCBP3	1.38932	2.25574	0.000215332	0.00302327
LINC02384	1.38931	2.39864	0.000125644	0.00192669
WSCD2	1.38719	2.70088	2.62642e-05	0.000498464
TENM2	1.3858	6.72033	1.27446e-08	5.80779e-07
IFI44L	1.38564	5.90896	2.28222e-08	9.81781e-07
KLHDC7B	1.38258	2.43766	9.55766e-05	0.00152507
IGKJ3	1.38253	2.64185	4.10746e-05	0.000734608
STRIT1	1.38183	3.34077	2.83477e-06	7.25881e-05
IGLV1-51	1.3782	3.54145	1.87308e-06	5.09553e-05
NEU2	1.37768	2.22179	0.000294946	0.00388414
SLC2A3	1.37498	4.90105	9.44612e-08	3.61959e-06
CD274	1.37474	3.97691	5.51855e-07	1.74559e-05
TNNC1	1.37267	6.74247	1.70551e-08	7.51728e-07
BATF3	1.3719	2.13089	0.000572132	0.0067865
IGHV3-73	1.371	4.01535	4.92782e-07	1.58368e-05
ATRNL1	1.36802	3.64728	1.6482e-06	4.56852e-05
ZC3H12D	1.36709	3.48047	2.72042e-06	6.99934e-05
TNNT1	1.36696	7.58716	1.49628e-08	6.68642e-07
PDE4B	1.36194	4.9089	1.16572e-07	4.38354e-06
TYMP	1.36187	6.91591	2.03981e-08	8.79846e-07
ICOS	1.36062	2.6049	6.05627e-05	0.00102196
AL118508.1	1.35962	2.86443	2.54323e-05	0.000486107
IL21R	1.35909	3.43741	3.25749e-06	8.19811e-05
RAG1	1.35883	2.17693	0.000408436	0.00508401
PTPRZ1	1.35585	6.67407	2.56826e-08	1.09606e-06
GPRIN1	1.35226	3.0819	1.07944e-05	0.000230654
ADAMTS6	1.35047	3.038	1.34152e-05	0.000277811
JAK3	1.34889	4.86332	1.64696e-07	5.97051e-06
SGK2	1.34818	2.25367	0.000410279	0.00509517
TLR8	1.34589	2.74793	4.70442e-05	0.000829418
LAMA1	1.34427	2.68888	5.92254e-05	0.0010036
NUGGC	1.33967	2.74763	5.41365e-05	0.000923183
HOXB3	1.33826	2.37323	0.000254385	0.00345433
RSAD2	1.33505	4.65092	2.88764e-07	9.91136e-06
IGKV3-11	1.33487	6.06341	6.12486e-08	2.42172e-06
SDK2	1.33454	4.47835	3.64413e-07	1.21712e-05
COL4A2	1.33363	7.37865	3.36257e-08	1.41632e-06
VCAM1	1.33355	4.64777	3.14078e-07	1.06892e-05
BST2	1.33157	5.32007	1.28628e-07	4.77336e-06
CXCR1	1.33156	2.27881	0.000435816	0.00535868
SOCS3	1.32839	5.41656	1.28438e-07	4.77336e-06
TNFRSF12A	1.32637	3.66199	2.69439e-06	6.97687e-05
IRF4	1.32566	5.43746	1.27039e-07	4.74397e-06
PLN	1.32517	3.69189	2.69996e-06	6.9801e-05
FAP	1.3251	3.76704	2.27854e-06	6.04563e-05
S100A7A	1.32349	7.33121	4.26495e-08	1.75965e-06
OAS2	1.32332	6.58945	5.49018e-08	2.19227e-06
MYO1B	1.32064	7.11747	4.82631e-08	1.96611e-06
CTSL	1.32045	5.51663	1.30587e-07	4.82067e-06
AC011369.2	1.32021	2.20479	0.000437443	0.00537459
P2RY6	1.31883	2.80517	4.96787e-05	0.000864527
CASQ2	1.31817	5.03191	2.23096e-07	7.79002e-06
CLEC7A	1.31302	4.77475	3.8388e-07	1.26383e-05
MEI1	1.30902	3.04266	2.03683e-05	0.000403167
CLEC12A	1.30868	2.33385	0.000341007	0.00437988
LPCAT1	1.30506	5.20191	2.48255e-07	8.63116e-06
LRRC15	1.30223	4.57709	5.86663e-07	1.85206e-05
MYOG	1.29835	2.92668	3.29387e-05	0.000603826
MUC3A	1.29709	2.60602	0.000102854	0.0016315
RASGEF1A	1.29668	2.25275	0.000495352	0.00595899
IGHV1-18	1.29554	4.90919	4.41951e-07	1.43452e-05
PLA2G4D	1.29533	5.67578	1.91865e-07	6.90886e-06
GNLY	1.29509	3.14827	1.95579e-05	0.000390964
ADAM8	1.29482	4.17906	1.3955e-06	3.95644e-05
CXCL2	1.29446	2.57307	0.000153382	0.00227842
SELP	1.29326	4.40163	9.24319e-07	2.74606e-05
ITGAX	1.29245	4.59276	7.0167e-07	2.17262e-05
IGHV4-39	1.29239	5.10917	3.75863e-07	1.24506e-05
ALPL	1.2894	3.22594	1.52217e-05	0.000312412
SHISA6	1.28923	2.09945	0.00129042	0.0132846
TNFRSF1B	1.28906	5.14364	3.50323e-07	1.17983e-05
CD163	1.28577	5.86185	2.0568e-07	7.28968e-06
RIPOR3	1.28542	3.84019	3.50497e-06	8.77985e-05
MYL2	1.28418	7.54807	9.69773e-08	3.7072e-06
HLA-DQA1	1.28159	6.34399	1.65196e-07	5.9752e-06
MS4A7	1.28136	4.68136	7.9771e-07	2.41438e-05
TGM2	1.27892	4.62767	9.08436e-07	2.71387e-05
STRIP2	1.27646	3.72154	5.063e-06	0.000121023
LCE2A	1.27397	3.08823	2.87503e-05	0.000536869
HCK	1.2736	4.1991	1.82656e-06	5.01123e-05
RUBCNL	1.27302	3.08409	3.21497e-05	0.000593595
MYL3	1.2721	4.82149	7.30552e-07	2.22784e-05
GLIPR1	1.27174	4.7031	8.91508e-07	2.66824e-05
TNN	1.27057	3.07612	3.59482e-05	0.000653795
LRRC25	1.26906	2.4238	0.00042186	0.0052189
FBLIM1	1.26903	5.56139	3.54874e-07	1.19267e-05
CFAP54	1.26873	3.10141	3.0329e-05	0.000562376
F2RL2	1.26821	3.58965	8.39932e-06	0.000185359
HLA-DRB1	1.26641	7.34402	1.4939e-07	5.45241e-06
PXDN	1.2656	5.67088	3.58057e-07	1.19838e-05
PTGS2	1.26251	4.38934	1.86173e-06	5.0818e-05
THEMIS2	1.26203	4.58606	1.34408e-06	3.83087e-05
PRUNE2	1.26095	6.37854	2.45526e-07	8.55469e-06
ZC3H12A	1.25894	5.76813	3.83372e-07	1.26383e-05
IGLC3	1.25764	7.87009	1.62883e-07	5.91807e-06
SLAMF8	1.25655	3.86906	5.33343e-06	0.000125972
TM4SF19	1.25601	2.22071	0.00104676	0.0111706
RN7SL471P	1.25511	3.54635	1.10363e-05	0.000234569
IGLV10-54	1.25448	2.55911	0.000208681	0.00294072
CCN1	1.25442	5.17634	7.05571e-07	2.17634e-05
EPSTI1	1.25258	5.01588	8.25545e-07	2.47778e-05
SPOCK2	1.25007	4.8511	1.07643e-06	3.14582e-05
SLC2A6	1.24943	2.40944	0.000497611	0.00598171
C12orf75	1.24827	4.03629	4.29569e-06	0.000104838
C5AR1	1.24649	3.19073	3.84789e-05	0.000693566
IGHV3-74	1.24622	5.32004	7.20279e-07	2.20067e-05
DLK1	1.24614	2.47726	0.000335584	0.004324
TCHH	1.24418	3.79129	7.46881e-06	0.000167809
MYH3	1.24353	5.70626	5.22172e-07	1.66848e-05
RGPD2	1.24299	2.2188	0.00104676	0.0111706
FGF7	1.24279	4.35095	2.65732e-06	6.92534e-05
AC099489.1	1.24277	2.63487	0.00021944	0.00307293
IFITM1	1.24219	5.31936	7.39135e-07	2.24976e-05
PTGIR	1.24191	2.26145	0.00075687	0.00853834
STRA6	1.24012	3.05349	4.78506e-05	0.000837348
DLX6-AS1	1.23834	2.62336	0.000292829	0.00386256
CSRP3	1.23815	5.93321	5.13138e-07	1.64571e-05
GPR132	1.2365	3.26385	3.23279e-05	0.000596015
NEXN	1.23626	5.60376	6.87359e-07	2.14063e-05
TSPAN10	1.23589	2.4458	0.000442023	0.00540205
THBS4	1.23534	6.78807	3.37985e-07	1.14066e-05
MLLT11	1.23511	2.73414	0.000181617	0.00262061
BCL2A1	1.23506	2.12945	0.00134999	0.0138097
IL7R	1.23484	5.6966	6.40096e-07	2.00896e-05
NEFM	1.23469	2.51966	0.000315527	0.00411819
POSTN	1.23442	6.16746	4.92814e-07	1.58368e-05
PTP4A3	1.23401	5.18097	1.07244e-06	3.13986e-05
FSCN1	1.23363	7.02879	3.25684e-07	1.10386e-05
P2RY8	1.23345	3.27966	3.0671e-05	0.000568066
DDX60L	1.23338	5.70251	6.70407e-07	2.09265e-05
CD38	1.23265	4.33444	3.03577e-06	7.7123e-05
PGF	1.23042	3.88915	8.13272e-06	0.000180712
CSRP2	1.23035	5.69489	7.18168e-07	2.19838e-05
AC037198.1	1.22961	2.40077	0.000691464	0.00794331
CHIT1	1.22823	2.1703	0.00176538	0.0172079
PLA2G2D	1.22788	2.10163	0.00242991	0.0222597
ATP1B4	1.22448	3.80748	1.03517e-05	0.000223552
CCR1	1.22381	3.23622	3.60118e-05	0.000654215
CFB	1.22302	2.7504	0.000189809	0.00271694
CCL2	1.22242	3.85649	9.49418e-06	0.000206973
SRGN	1.22175	5.08324	1.41156e-06	3.99496e-05
SELL	1.22174	3.74046	1.12868e-05	0.000238948
NFAM1	1.22125	3.24445	3.76501e-05	0.000679386
CXCL14	1.22001	8.48567	3.37142e-07	1.14021e-05
FAM89A	1.21969	3.85878	9.49418e-06	0.000206973
ADAM23	1.21735	5.1226	1.53029e-06	4.27844e-05
SLC7A7	1.21597	3.43199	2.69044e-05	0.000509415
LAMC2	1.21595	6.55836	5.47991e-07	1.74019e-05
CMPK2	1.21546	3.58773	1.96439e-05	0.000391406
AGT	1.21487	2.42607	0.000611165	0.00713409
IGKV1-33	1.21483	3.886	9.27578e-06	0.00020276
IGHJ3P	1.21448	2.7518	0.000189809	0.00271694
LRRN1	1.21139	3.1717	6.42562e-05	0.00107529
PADI2	1.21121	6.07285	8.13311e-07	2.44782e-05
POU2F2	1.20891	3.47453	2.89443e-05	0.000539179
LTB	1.20807	2.46974	0.000659253	0.00761279
RGS1	1.20442	4.74778	2.90568e-06	7.41684e-05
TENT5C	1.20433	6.66014	6.70655e-07	2.09265e-05
CLMP	1.20425	4.71716	3.03417e-06	7.7123e-05
ICAM1	1.20379	5.07664	2.04381e-06	5.5135e-05
WDR66	1.20378	3.92821	1.14322e-05	0.000241709
PLAUR	1.20304	4.07809	8.07685e-06	0.000179718
IL4I1	1.20266	2.69917	0.000299492	0.00393687
PCSK9	1.20252	3.26208	4.98163e-05	0.000865055
RIMBP2	1.20217	3.05551	9.12257e-05	0.00146433
AOAH	1.20145	4.26116	6.05251e-06	0.000140085
WDFY4	1.20098	5.6775	1.27259e-06	3.65943e-05
SERPINA1	1.20006	4.1002	7.9289e-06	0.00017667
IGLV2-14	1.19939	5.52351	1.43494e-06	4.05401e-05
XIRP1	1.19837	5.15352	2.07011e-06	5.56584e-05
LRRC39	1.19786	3.67105	1.95045e-05	0.00039038
CSF2RB	1.19617	5.27997	1.8567e-06	5.07667e-05
MTHFD1L	1.19599	4.71139	3.53111e-06	8.8316e-05
LINC00299	1.19442	3.04431	8.75454e-05	0.00141087
LUM	1.19408	7.23386	7.05193e-07	2.17634e-05
CCR7	1.1921	3.18566	6.68937e-05	0.00111596
EPGN	1.19149	6.49444	9.23078e-07	2.74606e-05
RAC2	1.19001	4.4645	5.67583e-06	0.000132507
TMEM132A	1.18853	4.34098	6.8431e-06	0.000155264
CDSN	1.18771	7.24382	8.01735e-07	2.41951e-05
KLHL6	1.18654	4.37967	6.6564e-06	0.000151668
DDX58	1.1859	5.83996	1.5061e-06	4.22545e-05
TAGAP	1.18543	4.1175	9.73624e-06	0.000211964
ITGB2-AS1	1.1852	2.36453	0.000927046	0.0101185
DDX60	1.18397	6.06694	1.37226e-06	3.89742e-05
IGHJ3	1.18361	2.65035	0.00036552	0.00464296
ENAH	1.18255	7.14927	9.10601e-07	2.71531e-05
SCN2A	1.18234	2.58276	0.00050193	0.00602465
CXCR6	1.1804	2.75587	0.000293414	0.00386712
IGLV7-46	1.18031	2.94828	0.000141422	0.00212366
IFI44	1.18005	5.33045	2.45657e-06	6.46483e-05
IL12RB1	1.17953	2.68432	0.000392878	0.00494286
CERNA2	1.17607	3.37152	5.31233e-05	0.000913939
MYO18B	1.17548	5.30444	2.67838e-06	6.94658e-05
PRSS12	1.17548	5.09785	3.41782e-06	8.57485e-05
CXCL13	1.1752	3.31869	6.03445e-05	0.00101958
MYH7B	1.17501	4.11238	1.25258e-05	0.00026073
GPR65	1.17467	2.53244	0.000628401	0.00731411
COMP	1.17378	5.53833	2.29384e-06	6.07622e-05
SLC52A3	1.17336	3.03451	0.000122013	0.00188355
COL4A4	1.17258	3.88267	1.96528e-05	0.000391406
SESN3	1.17212	7.25243	1.09983e-06	3.20261e-05
CLCN3P1	1.16956	2.2579	0.00135354	0.0138357
LAMP3	1.16921	4.80938	5.08015e-06	0.000121232
HENMT1	1.16731	2.9781	0.000152621	0.00226921
CYTH4	1.16467	4.78356	5.46436e-06	0.0001285
KRT16P2	1.16462	4.43567	9.21454e-06	0.000201695
IGHV3-64	1.16351	2.74546	0.000334317	0.00431111
HK3	1.16298	2.44091	0.000872016	0.00960885
CGAS	1.16006	3.63897	3.42921e-05	0.000627211
WAS	1.15949	3.21468	0.00011491	0.00179234
SMAD6	1.15882	3.9634	2.0609e-05	0.000407432
C6	1.157	2.52455	0.000729135	0.00827755
EPHB2	1.1546	3.68032	4.01144e-05	0.000719828
STAT1	1.15421	8.17846	1.36573e-06	3.8857e-05
CXCL11	1.15375	3.02039	0.000169848	0.00248413
IGHV5-51	1.15347	5.24305	4.23686e-06	0.000103874
AC083837.1	1.15188	3.15722	0.000122632	0.0018895
IGHV3-49	1.1512	3.81736	2.76469e-05	0.000519814
COL12A1	1.15023	8.42584	1.44328e-06	4.06336e-05
SLC24A4	1.1499	2.38058	0.00112858	0.0118839
STX1A	1.14748	2.31432	0.00175167	0.0170949
MYO1G	1.1459	4.65126	8.86188e-06	0.000194768
LINC01405	1.14577	2.99407	0.000204891	0.00289993
LCP2	1.14572	5.14996	5.59562e-06	0.000130824
PILRA	1.14525	2.57461	0.000670257	0.0077288
SP140	1.14525	3.49574	6.6677e-05	0.00111349
CARMIL2	1.14509	2.92071	0.000283828	0.00375612
F13A1	1.14421	7.14089	1.97428e-06	5.3528e-05
CHST11	1.1438	4.78923	7.58686e-06	0.000169988
IGKV1D-33	1.14327	4.18577	1.82232e-05	0.00036747
AOC1	1.14321	2.41686	0.00139706	0.0141566
TPSB2	1.14291	3.52412	6.03582e-05	0.00101958
LINC00958	1.14146	4.54544	1.14632e-05	0.00024173
THBS1	1.14135	7.76902	1.8652e-06	5.08268e-05
PDCD1LG2	1.1412	2.8006	0.000325701	0.00422936
AC020909.2	1.14096	2.88011	0.000337399	0.00434044
LOX	1.14052	4.50933	1.11644e-05	0.000236979
ITK	1.13999	4.34899	1.54597e-05	0.000316894
HES5	1.13995	2.6727	0.000589027	0.00693084
SLC15A3	1.13971	4.04623	2.3352e-05	0.00045442
TAP1	1.13912	6.79615	2.38105e-06	6.2969e-05
AJAP1	1.13688	3.6423	5.28782e-05	0.000911358
SLC6A2	1.13647	2.78018	0.000357579	0.00455165
ABCA13	1.13566	4.32522	1.74201e-05	0.000353485
SMTN	1.13551	5.78217	4.16683e-06	0.000102776
IL10RA	1.13544	5.76302	4.17935e-06	0.000102776
LOXL2	1.13444	4.53136	1.29595e-05	0.000268718
HOXD9	1.13346	2.84342	0.000403973	0.00504013
PSPC1P1	1.1329	2.49215	0.00110837	0.0117094
ZNF831	1.13026	4.04206	3.00697e-05	0.000558209
CPNE5	1.12998	3.29211	0.000114993	0.00179234
MNDA	1.12978	3.27855	0.000122323	0.00188653
CD247	1.12933	3.05609	0.000208569	0.00294072
AC092427.1	1.12931	2.13526	0.00371472	0.0316065
MSR1	1.12908	3.62078	5.37309e-05	0.000920156
C4A	1.12731	2.38123	0.00187115	0.0180319
SPTLC3	1.12715	5.74124	5.05563e-06	0.000121023
SIRPA	1.12682	6.09816	4.07152e-06	0.000100619
KCNA3	1.12562	3.28719	0.000126046	0.00193102
MYO1F	1.12464	4.84916	1.05412e-05	0.000226519
NR2F1	1.12449	3.50837	8.29925e-05	0.00134692
KRT16	1.12429	11.9426	2.15468e-06	5.74533e-05
GPR4	1.1239	2.16959	0.00314998	0.0274382
IRF8	1.12339	4.80406	1.08249e-05	0.000230988
BAG2	1.12318	2.99772	0.00026345	0.00354315
NAIP	1.1221	2.73965	0.000577492	0.006835
BATF	1.12132	2.18651	0.00382766	0.0323626
CSPG4	1.12126	5.71566	5.52017e-06	0.000129435
ADAMTS2	1.12116	5.50249	6.53481e-06	0.000149957
NES	1.12035	5.67474	5.7074e-06	0.000133052
TRPV3	1.11997	4.875	1.09405e-05	0.000232838
ARG1	1.11993	5.44473	7.03286e-06	0.000159139
MMP19	1.1194	3.51999	8.53412e-05	0.00138225
CD28	1.11909	3.32715	0.000114936	0.00179234
HERC5	1.1174	3.49933	8.73973e-05	0.00140989
DRAM1	1.11611	4.09837	3.25825e-05	0.000600025
CEP19	1.11569	2.31284	0.00206898	0.0195415
ARHGAP9	1.11494	4.07659	3.20827e-05	0.000593529
IGHV4-59	1.11483	5.35755	7.90689e-06	0.000176423
STC1	1.11463	3.85457	4.94664e-05	0.000861763
FADS6	1.11417	2.29204	0.00288044	0.0255455
MYH8	1.11397	4.2551	2.41806e-05	0.000467723
LTBP1	1.11194	6.76709	4.07291e-06	0.000100619
SERPINE2	1.11143	5.12502	1.01076e-05	0.00021916
DLEU1	1.11071	4.45304	2.03216e-05	0.000402737
SIRPB2	1.1101	3.00165	0.000336596	0.00433357
MCF2L2	1.10882	2.93267	0.000422468	0.00522242
THBS2	1.10809	7.24327	3.92826e-06	9.74933e-05
KRT16P5	1.10731	2.70596	0.000622826	0.00725447
SGIP1	1.10649	3.5422	0.000107952	0.00169569
SASH3	1.10565	3.84636	5.98443e-05	0.00101302
CDC25B	1.10539	6.41672	5.1383e-06	0.000122258
TRBC2	1.10537	4.13547	3.72806e-05	0.000673473
SULF1	1.10498	5.6661	7.6851e-06	0.000171712
SLN	1.1039	6.64948	4.91364e-06	0.000118309
MIAT	1.10384	5.59823	8.37313e-06	0.000185035
ITGAL	1.10369	5.15535	1.16386e-05	0.000244472
EPPK1	1.10363	8.13252	3.75622e-06	9.35113e-05
AL671883.2	1.10328	2.57285	0.00105598	0.0112443
VNN2	1.10245	2.19075	0.00382766	0.0323626
BMPER	1.10233	2.12005	0.00535778	0.0421002
ZAP70	1.10122	3.77059	6.8355e-05	0.00113681
ARPP21	1.1012	4.3437	2.87537e-05	0.000536869
JADE2	1.10084	5.91987	7.40914e-06	0.000166701
PTPRC	1.10079	6.81568	4.98599e-06	0.000119872
IFITM3	1.10003	7.00698	4.8241e-06	0.000116501
HAPLN3	1.09975	4.00971	4.78573e-05	0.000837348
SOD2	1.09546	8.533	4.24506e-06	0.000103917
AC008875.3	1.09533	3.15716	0.00026059	0.00351785
GGT1	1.09529	2.62278	0.00112672	0.0118722
TIGIT	1.09502	3.55318	0.000110682	0.00173519
AFF2	1.09466	2.16422	0.00377382	0.0320095
NFIL3	1.09316	3.76991	7.30571e-05	0.00120754
FBXO41	1.09248	3.79546	7.33978e-05	0.00121069
CD7	1.09234	2.58694	0.00108009	0.0114556
C1S	1.09053	8.11297	4.85746e-06	0.000117131
SIRPG	1.08981	2.25449	0.00396153	0.0332851
MMP9	1.08979	4.51198	2.82438e-05	0.000529802
CCDC88B	1.08935	4.62627	2.53059e-05	0.00048484
CASS4	1.08934	2.57253	0.00142429	0.0143874
SELPLG	1.08872	3.97044	5.84474e-05	0.000991454
HSPB7	1.08836	6.15364	8.22042e-06	0.000182127
RARRES2	1.08811	3.77596	7.99106e-05	0.00130477
CTSC	1.08798	6.91246	6.20861e-06	0.000143492
PRF1	1.08763	3.04066	0.000402925	0.00503652
LINC02694	1.08743	2.39244	0.00222725	0.0206732
SERPINB7	1.08731	5.1728	1.55862e-05	0.000319082
PARP14	1.08498	7.85807	5.56896e-06	0.00013039
AL117329.1	1.08481	4.70259	2.40972e-05	0.000466669
G0S2	1.08444	3.27069	0.000244634	0.00335296
SERPINE1	1.08426	4.76242	2.19929e-05	0.000431094
DOK3	1.08331	3.52768	0.000146777	0.00219241
GSDME	1.08309	3.97294	6.70523e-05	0.00111745
C2	1.08244	3.30505	0.00019624	0.00279907
TTYH3	1.08136	5.50807	1.28506e-05	0.000266803
PHLDB2	1.08112	5.98127	1.00895e-05	0.000219062
TRAF1	1.08055	4.75832	2.43989e-05	0.00046939
C1QB	1.07947	5.3063	1.57232e-05	0.000321072
SCAMP5	1.07926	2.84254	0.000593181	0.00696448
PLEK	1.07858	4.68891	2.69662e-05	0.000509988
GJA3	1.07775	2.26875	0.00335335	0.0289783
NR4A1	1.07709	5.83627	1.16375e-05	0.000244472
ADAMDEC1	1.07688	2.85565	0.000606954	0.00710218
HLA-DQB1	1.07603	6.07773	1.05463e-05	0.000226519
TBX18	1.07541	3.66524	0.000126181	0.00193127
ACAP1	1.07533	4.2746	4.74009e-05	0.000832069
HCLS1	1.07507	5.26969	1.74148e-05	0.000353485
TMC8	1.07272	4.39232	4.41218e-05	0.000783891
PCED1B-AS1	1.07035	2.99679	0.000528449	0.0063101
TNFAIP3	1.07003	6.01442	1.21292e-05	0.000253129
CD14	1.06988	4.89486	2.50105e-05	0.000479749
ADAM19	1.06878	5.53242	1.61023e-05	0.000328397
TNFSF8	1.06839	2.34401	0.00296041	0.0261684
KRT10	1.06777	11.3489	6.58748e-06	0.000150737
KRT14	1.06695	12.7116	6.62722e-06	0.000151217
AL445524.1	1.06686	2.9757	0.000640728	0.00744148
MCTP1	1.06636	5.20224	2.1075e-05	0.000415625
TBC1D10C	1.06618	3.38876	0.000235817	0.00324591
CD27	1.06436	3.09515	0.000439988	0.00539763
IGLV3-25	1.06405	4.66691	3.62519e-05	0.000656359
COL4A5	1.0631	5.50698	1.79245e-05	0.000362808
OTUB2	1.06235	3.96946	8.61379e-05	0.00139236
ADA2	1.0615	5.42863	1.98952e-05	0.000395745
IGKV3-20	1.06121	7.0831	9.89881e-06	0.000215212
IL2RB	1.06079	4.13824	7.15219e-05	0.00118703
DERL3	1.06064	4.4685	4.89291e-05	0.000853324
ALPK2	1.06012	4.12976	7.39554e-05	0.0012174
AC119673.3	1.05952	4.10277	7.24368e-05	0.00119851
MYLK2	1.05706	3.58866	0.000183615	0.00264235
IFNG-AS1	1.05609	2.28477	0.00399807	0.0335255
SIGLEC10	1.05592	2.69912	0.0010686	0.0113636
NLRC5	1.05585	6.96933	1.12055e-05	0.000237539
ARHGAP4	1.05561	4.49712	4.8757e-05	0.000851243
TNFSF9	1.05454	2.25643	0.00396153	0.0332851
IGKV1-9	1.05368	4.73288	3.71722e-05	0.000672266
HLA-F	1.05361	5.79681	1.80783e-05	0.000365463
CD180	1.05352	2.52632	0.00182106	0.0176018
IGKV2D-29	1.05274	2.92542	0.000752406	0.00849987
ABCA12	1.05124	7.09836	1.18837e-05	0.000248971
CHI3L1	1.05105	4.16943	7.80993e-05	0.00128038
FOXD1	1.05062	2.28374	0.00399807	0.0335255
IGKV1-39	1.04994	4.90452	3.58376e-05	0.000652519
BMP2	1.04993	4.36588	6.33484e-05	0.0010612
ZNF215	1.04981	3.18284	0.000458767	0.00557711
MIR1-1HG	1.04961	3.22528	0.000403807	0.00504013
LINC02605	1.04949	3.19206	0.000380495	0.0048067
SLC43A2	1.04813	4.50896	5.31413e-05	0.000913939
PAPPA	1.048	4.9166	3.60848e-05	0.000654803
SMIM25	1.04603	2.12056	0.00917197	0.0645278
DUSP2	1.04602	2.89602	0.000810912	0.00903866
FAM20A	1.04502	4.65158	4.78097e-05	0.000837348
AL161431.1	1.04471	3.45037	0.000266171	0.00357228
COTL1	1.04411	5.5086	2.45755e-05	0.000471967
DNMT3B	1.04288	3.09548	0.000547252	0.0065168
SLA	1.04266	4.72409	4.73864e-05	0.000832069
HLA-DRA	1.04236	8.50438	1.17378e-05	0.000246234
APOBR	1.04177	3.33733	0.000367184	0.00466043
EMILIN1	1.04087	4.11043	9.90845e-05	0.00157792
PARP12	1.04	5.6916	2.42617e-05	0.000468169
KRT16P3	1.03984	4.57599	5.49266e-05	0.000935666
SPOCK3	1.03965	2.22223	0.0054937	0.0429303
TRBC1	1.03926	3.47699	0.000255692	0.00346624
LAPTM4B	1.03876	5.5711	2.71167e-05	0.000512233
KCND3	1.03843	3.84583	0.000146308	0.00218947
AKR1B15	1.03797	3.88552	0.000141516	0.00212366
ANGPTL7	1.03791	2.49343	0.0023856	0.021916
HOXD8	1.03718	2.47042	0.002723	0.0244785
ACSL4	1.03692	5.68418	2.56736e-05	0.000490137
IFIH1	1.03654	5.46266	2.89855e-05	0.000539325
IGF2	1.0362	3.05939	0.000712028	0.00811763
SMIM3	1.03491	3.17453	0.000552807	0.00657176
IGFBP4	1.03489	7.70784	1.45935e-05	0.000300284
ABCC9	1.03481	5.74563	2.58284e-05	0.000492511
IL32	1.03465	5.24349	3.45354e-05	0.000630945
HAND2	1.03386	2.32307	0.00406081	0.0339601
GLIS3	1.03331	3.96892	0.000133008	0.00202233
BFSP1	1.03323	2.3813	0.00303021	0.0266685
ODC1	1.03315	6.34995	1.99611e-05	0.000396566
CSF2RA	1.0328	4.0365	0.000123686	0.00190306
KLRD1	1.03264	2.8788	0.00101443	0.0108954
PNPLA3	1.03253	2.82835	0.00121772	0.0126737
KRT17P2	1.03252	2.31563	0.00475054	0.0383648
TNFRSF9	1.03211	2.7128	0.0016065	0.0159582
DOCK2	1.03182	5.85509	2.59733e-05	0.000494637
FMNL2	1.03156	5.90259	2.54003e-05	0.000486071
FEZ1	1.03122	3.56175	0.000236734	0.00325575
RHOH	1.03117	3.58323	0.000268438	0.00358777
MSC	1.03049	2.44695	0.00311844	0.0272665
RGS20	1.03028	3.05433	0.000786868	0.00882737
LCK	1.02933	3.51297	0.000275297	0.00366426
C3AR1	1.02586	3.22276	0.000589762	0.00693443
TRABD2A	1.02566	2.52623	0.00279891	0.0249184
TLR2	1.02493	3.96192	0.000148903	0.00221596
AF165147.1	1.02327	2.51051	0.00277508	0.0247745
IGLV2-18	1.02311	3.24795	0.000556638	0.00661244
VAV1	1.02302	3.93003	0.000156473	0.00231581
MYOM3	1.02291	6.42285	2.34585e-05	0.000455944
PDPN	1.02249	4.57234	7.64765e-05	0.00125761
SMPX	1.02237	5.12681	4.6416e-05	0.000819238
SAT1	1.02199	7.65106	1.86253e-05	0.000373711
BIRC3	1.02182	5.2228	4.49812e-05	0.000795654
APOL2	1.02009	5.16598	4.5493e-05	0.000803826
CLSTN3	1.02006	5.24408	4.42402e-05	0.000784267
PROCR	1.01988	3.3964	0.000441014	0.00540205
GJC1	1.01984	3.62191	0.000286752	0.00378551
CLNK	1.01847	2.30334	0.0055529	0.0432751
LAIR1	1.01846	3.7857	0.000221165	0.00308903
TRPM2	1.01813	3.28275	0.000482513	0.00583064
TRIM22	1.01754	6.63917	2.43475e-05	0.000469263
SOCS1	1.01746	2.45928	0.00314399	0.0274008
MSNP1	1.017	3.71775	0.000256214	0.00346933
CYTIP	1.01592	4.36436	0.000102376	0.00162552
YWHAEP1	1.01486	2.72356	0.00183647	0.0177295
SDK1	1.01457	4.97928	6.15514e-05	0.00103648
GPR153	1.01435	4.37731	0.000100757	0.00160297
DYRK3	1.01331	4.40265	0.000107659	0.00169274
ADIPOQ	1.01326	4.15373	0.000137247	0.00206928
CD93	1.01307	6.4399	2.78145e-05	0.000522356
CRMP1	1.01301	3.01048	0.00103456	0.0110747
HLA-DPA1	1.01132	7.37129	2.35262e-05	0.000456709
FMNL1	1.01093	5.33027	4.98014e-05	0.000865055
SLC38A11	1.00846	2.20341	0.00766732	0.0559427
SEMA6B	1.00779	3.21415	0.000705372	0.00807026
HSH2D	1.0072	3.22889	0.000654455	0.00757549
PRNP	1.00626	7.29844	2.60582e-05	0.000495137
FERMT3	1.00603	4.01005	0.000175137	0.00254075
RASAL3	1.00561	3.84352	0.000231351	0.00319808
RGS4	1.00503	2.1335	0.0108337	0.0735871
GJA5	1.00347	3.09977	0.000917534	0.0100456
MS4A4A	1.00269	3.06356	0.00088165	0.00970176
AC004151.1	1.00254	5.00911	6.92669e-05	0.00115079
GVINP1	1.00196	4.8265	8.05067e-05	0.00131318
TMEM176A	1.00157	3.73966	0.000285996	0.00377861
CD74	1.00082	9.26322	2.42174e-05	0.000467875
NCF2	1.00061	4.36884	0.000124816	0.00191582
MMP2	0.999889	7.83428	2.72166e-05	0.000513519
SCO2	0.999279	4.28644	0.000143905	0.0021555
PSTPIP1	0.999234	3.8781	0.000248493	0.00339432
APLNR	0.999195	3.86332	0.00025635	0.00346933
C1QC	0.998538	5.30207	6.22816e-05	0.00104659
TMEM176B	0.99839	4.47747	0.000118064	0.00183312
COL6A3	0.99696	9.24128	2.60013e-05	0.000494637
MYO7A	0.996605	3.92932	0.00022719	0.00315679
KCNJ8	0.996536	2.85135	0.00156604	0.015585
FLT3	0.996354	2.51337	0.00368076	0.0313837
CPXM1	0.995905	3.16904	0.000811771	0.00903866
NAV1	0.995373	7.11083	3.2667e-05	0.000600212
AGAP2	0.995094	3.72935	0.000300642	0.00394305
MILR1	0.995088	2.44115	0.00482111	0.0387503
AC067945.1	0.994227	2.23544	0.00649726	0.0490867
COL5A2	0.994224	7.33157	3.21598e-05	0.000593595
IRS1	0.993582	5.3414	6.45609e-05	0.00107927
PDE10A	0.992782	4.16078	0.000182711	0.0026317
THBD	0.992761	6.37188	4.05089e-05	0.000726099
TNFSF14	0.99275	2.33527	0.00555896	0.0432805
SEPTIN1	0.9922	3.31769	0.000607989	0.00710218
FSD1L	0.990412	3.59763	0.000400629	0.00502171
CT69	0.989827	2.13635	0.0108337	0.0735871
MCAM	0.989619	5.75713	5.59085e-05	0.000951388
TMEM74B	0.989457	2.4208	0.00481501	0.0387503
ASB5	0.988591	4.3033	0.000165298	0.00243302
ID3	0.988148	4.7874	0.000103089	0.00163362
C1QA	0.987936	4.99908	8.90928e-05	0.00143438
PARP9	0.987783	6.68077	4.07733e-05	0.000730028
HOXA3	0.987648	2.27213	0.0075973	0.0555322
ST8SIA4	0.986867	4.12254	0.000208906	0.00294072
LAT2	0.986771	3.26656	0.000820325	0.00911397
XAF1	0.986691	6.66811	4.16986e-05	0.000744486
TIFAB	0.985139	2.56403	0.00423781	0.0350407
SLITRK4	0.984969	2.3356	0.00555896	0.0432805
STAT4	0.984845	3.56541	0.000442919	0.0054089
COL6A5	0.984461	2.49033	0.00420766	0.034845
EMILIN2	0.98433	4.83796	0.000105409	0.00166222
FLG2	0.982768	9.76823	3.29919e-05	0.000604116
CORO1A	0.982628	5.06779	9.17951e-05	0.00147201
ADAMTSL2	0.982624	2.25912	0.0088813	0.0629219
RIPOR2	0.982205	4.73056	0.00012416	0.00190758
STAB1	0.981871	7.02714	4.20885e-05	0.000750244
AP3B2	0.981495	2.14691	0.00913435	0.0643473
FPR3	0.981342	4.55075	0.000146623	0.00219214
GFPT2	0.980095	3.87993	0.000299926	0.00393687
IGHV3-38	0.979153	2.25288	0.00762419	0.0556783
GBP4	0.978843	5.28535	8.26167e-05	0.00134217
CPVL	0.978485	4.70641	0.00013077	0.00199204
TNFSF13B	0.977888	2.99011	0.00138691	0.0140891
CD3D	0.976414	3.07429	0.00120923	0.0126098
NEB	0.975729	12.0154	3.62507e-05	0.000656359
MT2A	0.975495	4.97351	0.000113888	0.001782
LIMD2	0.974978	3.62624	0.000484129	0.00583705
RTP4	0.974704	2.6339	0.0033071	0.0286059
HLA-DOA	0.97432	4.43256	0.000180461	0.00260997
IGKV4-1	0.974191	6.74047	5.0998e-05	0.000882724
CD53	0.974164	4.84751	0.000123748	0.00190306
GBP3	0.973902	4.61144	0.0001484	0.00221256
NCKAP1L	0.973501	5.66422	7.77592e-05	0.00127611
KLHL40	0.973064	3.89859	0.000329618	0.00426074
SLC39A6	0.972663	6.614	5.38487e-05	0.000921196
DYSF	0.97182	5.59881	8.11902e-05	0.00132299
MSN	0.971792	8.19669	4.33943e-05	0.000772054
BTN3A3	0.971731	5.16229	0.000104561	0.0016537
HECW1	0.97154	2.49477	0.00552618	0.0430876
C10orf71	0.970711	5.38991	8.96115e-05	0.00144077
THY1	0.970146	5.16641	0.000105356	0.00166222
CIITA	0.969659	6.83541	5.40319e-05	0.000922576
PTPN7	0.969057	3.74732	0.000435017	0.00535293
WARS1	0.968767	7.16461	5.16707e-05	0.00089341
ARID5A	0.968653	4.15965	0.000262394	0.00353334
KIF3C	0.968387	3.50782	0.000649621	0.00753392
ACTC1	0.96769	5.97511	7.33685e-05	0.00121069
HLA-DRB5	0.967595	5.83844	7.89502e-05	0.00129171
DENND1C	0.966862	3.13876	0.00126871	0.0130946
UBASH3A	0.966715	2.73224	0.00299743	0.0264521
FABP5P1	0.966021	2.30568	0.00876136	0.0622088
KRT6B	0.965805	11.5505	4.34077e-05	0.000772054
AC004687.1	0.965729	3.1287	0.00125719	0.0130174
LRRC2	0.965717	4.31197	0.000234694	0.00323321
IL2RG	0.965314	3.10681	0.00136706	0.0139344
C6orf141	0.965255	3.42087	0.000744831	0.0084261
RGS16	0.965008	2.93526	0.00165774	0.0163764
CD5	0.964575	3.29128	0.00100189	0.0108038
SARDH	0.964444	2.15716	0.0126876	0.0832412
HLA-B	0.963388	9.34489	4.72135e-05	0.000830586
AL365361.1	0.963272	2.56333	0.00423781	0.0350407
TRAF3IP3	0.962312	4.17156	0.000268113	0.0035864
ACTN2	0.962299	7.99061	5.2193e-05	0.000900511
PWWP3B	0.961996	2.46116	0.00482538	0.0387503
FABP3	0.96168	4.32898	0.000241894	0.00332059
SLAMF7	0.961333	5.30147	0.000110555	0.00173489
FYB1	0.961331	5.40295	0.000104315	0.00165143
AC008105.3	0.96018	3.05459	0.0014523	0.0146154
PAPLN	0.959321	5.12746	0.000129692	0.0019785
TWIST2	0.958666	3.7794	0.000455098	0.00554086
PDE3A	0.958535	3.47284	0.0007285	0.00827617
PLEKHO1	0.956701	4.71237	0.000191043	0.00272976
IGLL5	0.956381	3.11145	0.00136706	0.0139344
GFRA2	0.956273	2.76808	0.0030186	0.0266036
GOLGA7B	0.956126	4.34626	0.000249123	0.00340004
CYTOR	0.955147	4.08679	0.000353267	0.00450506
USP18	0.954728	2.75085	0.00300834	0.0265339
GPC3	0.954321	4.87812	0.000172534	0.00251365
CD6	0.953948	3.71726	0.000582836	0.00688814
ITGA3	0.952896	6.83747	7.19833e-05	0.00119223
CD4	0.952644	5.26415	0.000129758	0.0019785
FAM238C	0.952313	3.02037	0.00173686	0.0169709
PTPN22	0.951866	3.40843	0.000937795	0.010222
HLA-DOB	0.951182	2.46347	0.00634403	0.0482063
SEMA4C	0.949561	5.55384	0.000118412	0.00183676
FILIP1L	0.949042	6.35166	8.60042e-05	0.00139159
BIN2	0.948939	3.9188	0.000431373	0.0053162
FAM20C	0.948854	4.93493	0.000170805	0.00249585
ZDBF2	0.948536	5.07172	0.00015554	0.00230623
AIF1	0.94849	3.70628	0.000614816	0.00717152
FABP5	0.946627	6.345	8.96682e-05	0.00144077
AKAP6	0.946102	5.74846	0.000114178	0.00178481
SLC4A3	0.945626	3.10797	0.00181593	0.0175627
IGLV3-16	0.945342	2.09779	0.0154052	0.0965862
RASSF4	0.944842	5.20158	0.0001574	0.00232739
SPAG17	0.944737	3.94444	0.000473829	0.0057386
NLRC3	0.944181	3.97609	0.000441953	0.00540205
DOCK11	0.943037	5.68653	0.000120772	0.00186977
KIF21B	0.942589	3.96425	0.000487116	0.00586868
RFTN1	0.942315	5.58892	0.000133817	0.00203271
OGN	0.941998	3.09913	0.00164592	0.0162896
ID1	0.941515	5.85441	0.000117429	0.00182502
CPNE8	0.941226	4.27744	0.00035227	0.0044959
IFI16	0.940887	7.2415	8.24303e-05	0.00134049
FAT1	0.940528	8.90074	7.1682e-05	0.00118846
LINC01748	0.940435	2.69742	0.003774	0.0320095
GMFG	0.939797	3.34894	0.00104859	0.0111803
GPR141	0.938731	2.18629	0.0125408	0.0826425
NPY6R	0.938562	4.09256	0.000417664	0.00517564
CD3E	0.938542	3.88152	0.000586261	0.00690838
MAP4K1	0.93819	3.52715	0.000830342	0.00921258
DIRAS1	0.937821	3.02941	0.00192696	0.0184595
ZSCAN31	0.936875	4.57469	0.000277902	0.00368677
IFI35	0.936712	3.62861	0.00085129	0.00941908
SLC44A5	0.935846	4.6386	0.000266871	0.00357572
PTGFR	0.935459	4.25558	0.000391728	0.00493315
PMEPA1	0.935257	5.10125	0.000190202	0.00272015
CD69	0.935023	2.86757	0.00275873	0.0246422
LBH	0.934968	4.82871	0.000231113	0.00319753
LIMA1	0.93449	7.11273	9.36828e-05	0.00150078
MPEG1	0.93442	5.86765	0.00013175	0.00200509
LMOD2	0.932109	6.22866	0.000121814	0.00188229
AC006042.2	0.931833	2.75596	0.00378713	0.0320703
LINC00702	0.931745	3.55611	0.000986554	0.0106741
PSMB9	0.930619	4.65514	0.000284413	0.00376078
RGS2	0.930166	4.77347	0.000263562	0.00354315
FADS1	0.929956	4.08747	0.000484011	0.00583705
IFIT2	0.929579	4.01439	0.000517776	0.00619182
IGLV2-11	0.929528	4.86531	0.000238697	0.00327995
LILRB4	0.929016	3.33661	0.0013299	0.0136389
IGHV2-70	0.928393	2.54303	0.0062421	0.0475662
UBE2L6	0.928351	5.41649	0.000180718	0.00260997
CCDC71L	0.927789	3.55981	0.000921019	0.0100595
TRAC	0.927536	4.04053	0.000535068	0.00638441
BCHE	0.927223	2.56742	0.00547532	0.0428153
TBX2	0.926906	3.6535	0.000929501	0.0101384
LGI2	0.926588	2.17478	0.0147414	0.0933679
HLA-DMA	0.926568	5.19072	0.000204198	0.00289466
DCBLD1	0.926278	4.50275	0.000324889	0.00422329
AGRN	0.926058	6.6842	0.000116603	0.00181393
THSD1	0.925809	4.16826	0.000462389	0.00561269
NMNAT2	0.925659	2.90455	0.00308633	0.0270591
CNTN1	0.9246	4.79374	0.000272666	0.00363525
LINC02362	0.924313	3.19327	0.00188323	0.0181364
FGD3	0.924197	4.33566	0.000401805	0.00502864
MRC1	0.923096	5.871	0.000156209	0.00231402
CDH11	0.923046	4.93263	0.000253393	0.00344644
USB1	0.922759	5.05822	0.000230802	0.00319596
C3	0.922506	7.59271	0.000107529	0.00169235
RCAN1	0.922417	5.90957	0.000159278	0.002353
FCER1G	0.922378	3.74175	0.000774057	0.0087018
PLCB2	0.922017	4.5075	0.000368593	0.00467097
MIR181A1HG	0.921492	2.33413	0.0115288	0.0773317
RASGRP4	0.921271	2.35456	0.00863599	0.0615081
RBM24	0.920488	4.59771	0.000348884	0.00447037
LINC01619	0.919048	2.20221	0.0123937	0.0819405
SPI1	0.918978	4.03115	0.000587324	0.00691585
SOX17	0.918798	2.15655	0.0173063	0.105194
IKZF1	0.918743	5.352	0.000208026	0.0029386
PGM2L1	0.918094	4.23133	0.000502647	0.00602877
FCGR2C	0.918052	4.05858	0.000575813	0.00682514
AC079316.2	0.918028	2.2281	0.0122467	0.0811683
FABP5P7	0.917633	8.98717	0.000105626	0.00166402
PIK3R5	0.91761	4.11672	0.000585872	0.00690838
ITGA7	0.917318	5.44672	0.000208812	0.00294072
HSPB6	0.915944	6.72767	0.00013664	0.00206406
TMEM140	0.915317	3.52952	0.00119694	0.0125221
TTN	0.914256	14.9612	0.000105305	0.00166222
PLEKHG4B	0.912035	2.80196	0.00422694	0.0349867
FAM240C	0.911711	2.14499	0.017618	0.106647
APBB1IP	0.911392	3.97136	0.000721821	0.00822346
LCP1	0.910593	7.00415	0.000142048	0.00212966
ACKR4	0.910529	2.30161	0.0101776	0.0700447
TRPV2	0.909396	3.72947	0.000987934	0.0106819
CYP27C1	0.909191	3.91994	0.000812919	0.00903866
SP110	0.908688	5.41789	0.000245498	0.00336008
HORMAD1	0.908454	2.73673	0.0042425	0.0350615
FAM83A	0.908134	6.26173	0.000172633	0.00251365
AKNA	0.907829	6.26875	0.000173373	0.00252196
IFNGR1	0.907359	6.44694	0.000166994	0.00245351
SYNPO2	0.907344	7.81958	0.000135389	0.00204888
NLRP3P1	0.90705	2.16289	0.0173063	0.105194
CYFIP2	0.907014	4.59455	0.000417722	0.00517564
CDH6	0.906592	3.51384	0.00136735	0.0139344
AL160272.1	0.90614	2.65794	0.00539519	0.0423323
ARHGAP15	0.905925	3.88334	0.000830925	0.00921271
TMEM170B	0.904987	2.98558	0.00342744	0.0295741
RASGRP2	0.904715	3.2348	0.00226197	0.0209473
IKZF3	0.90415	5.46609	0.000245742	0.00336008
ALOX15B	0.904011	3.61275	0.00126102	0.0130486
ARPC1B	0.90374	3.2905	0.00179824	0.0174439
NRAP	0.903507	8.79966	0.000135106	0.00204778
BICD1	0.902487	4.70124	0.000418788	0.00518488
NID2	0.902464	4.38121	0.000527599	0.00630461
C16orf54	0.902404	3.15453	0.00264063	0.0238648
DUSP26	0.902385	3.54476	0.00129736	0.0133391
LRP12	0.901914	4.33999	0.000547376	0.0065168
MEF2C	0.900705	6.59108	0.00018019	0.00260936
ARHGAP25	0.900578	4.42699	0.000493198	0.00593752
PREX1	0.9004	5.67582	0.000242066	0.00332059
STOM	0.899677	6.95837	0.0001711	0.00249791
SAMD9L	0.899078	5.97266	0.000223174	0.0031117
TRANK1	0.899022	6.17882	0.000211006	0.00296511
BNC1	0.897905	6.03601	0.000226594	0.00315667
GZMB	0.897832	2.72144	0.00595924	0.045822
ALPK3	0.897673	6.0519	0.000226846	0.00315679
SLA2	0.896988	2.67641	0.00537774	0.0422159
STEAP1	0.896931	3.00951	0.00342797	0.0295741
IFI27	0.896686	7.75006	0.000162552	0.00239917
CRISPLD2	0.896627	5.62251	0.000269736	0.00360214
RAB32	0.896391	3.11232	0.00286878	0.0254561
IGHV3-7	0.896286	5.47689	0.00027747	0.00368407
SEMA6D	0.896187	3.80232	0.00104255	0.0111454
IER5L	0.895883	3.25084	0.00208996	0.019705
AC009951.4	0.89569	3.72609	0.00126531	0.0130846
OSR2	0.895537	3.61017	0.00134589	0.0137765
IGHV1OR15-2	0.895331	2.39539	0.0127471	0.0833545
PLCG2	0.89477	5.56642	0.000274808	0.00366078
EPAS1	0.894751	7.67157	0.000169106	0.00247552
FHL5	0.894202	2.33648	0.0115288	0.0773317
MS4A6A	0.893181	5.3855	0.000308131	0.00402817
MGAT3	0.892026	2.76236	0.00528637	0.0417016
[truncated: 15,103 more rows]

## Sheet: Table S5
Table S5: DESeq2 based differential gene expression analysis between pre- and post- Seclidemstat treated feline HNSCC
[truncated: 16,939 more rows]

[truncated: 3 more sheets: Table S6, Table S7, Table S8]
